# Supplementary material for: Defining the extracellular matrix for targeted immunotherapy in adult and pediatric brain cancer
Source: NPJ Precis Oncol. 2025 Jun 14;9:184. doi: 10.1038/s41698-025-00956-z (PMC12167366; doi:10.1038/s41698-025-00956-z)
Supplement: Supplementary file 2 — Supplementary Data 1 [file 41698_2025_956_MOESM2_ESM.xlsx]

## Sheet: ADULT TCGA GBM RSEM
GPC1	GPC2	GPC3	GPC4	GPC5	GPC6	HSPG2	SCD1	SCD2	SCD3	SCD4	SPOCK1	SPOCK2	ACAN	BCAN	BGN	CSPG4	CSPG5	NCAN	PTPRZ1	TGFBR3	VCAN	COL1A1	COL2A1	COL3A1	COL6A1	COL7A1	COL10A1	COL11A1	COL14A1	COL18A1	DCN	ELN	FN1	PLG	THBS2	TNC	TNR	TNXB	VTN	COL17A1	COL1A2	COL4A3	COL4A4	COL4A5	COL8A2	NID1	SRGN	ASPN	ECM2
13441.1	271.059	200.375	417.345	52.245	192.999	3684.86	173.331	1492.36	20464.7	3180.18	3733.37	13331.1	103.261	24346.2	5945.48	6179.66	3079.38	13369.8	30726.2	307.324	6070.87	6478.99	113.71	5098.5	12277.6	213.897	16.5955	706.844	471.434	2848.27	368.788	2841.51	24217.1	0	3747.5	21381.7	807.646	420.056	6.1465	3.0732	4528.72	6.1465	18.4394	623.252	335.597	3218.67	3198.62	6.7611	661.36
8013.45	36.4401	224.247	2930.34	35.8795	1088.72	6726.04	4107.08	7902.45	3140.01	8190.05	2903.43	3349.68	121.093	184.443	22100.1	876.804	135.109	152.488	1596.08	280.308	6849.05	103217	10.0911	105397	47750.5	779.257	580.799	3113.1	1533.29	6618.64	35961.9	1473.86	173587	0	9497.97	23836.9	3.9243	69.6062	24.6671	10.6517	135997	2.8031	20.7428	1014.72	2167.34	5362.18	15233.1	6394.39	646.952
4268.92	1622.37	37.9947	465.646	26.1741	653.509	2741.71	534.037	1096.36	5553.56	275.673	2085.07	3405.59	93.2982	42262.4	4640.84	3461.74	3807.92	8618.05	23203.4	91.6095	2441.79	4351.24	96.2533	4826.6	6210.45	65.4354	0.8443	644.644	169.288	3253.61	2146.28	843.905	25819.1	0	386.28	6053.83	46.0158	125.75	5.9103	2.1108	5662.9	8.4433	17.7309	106.807	107.23	3423.11	4619.74	81.4776	240.633
3791.43	573.809	23.8095	1107.14	26.1905	517.143	1520.96	70	2480.95	33544.3	1120	300.952	2408.1	14.7619	25968.6	3813.81	2859.52	8229.52	22475.7	33483.3	404.286	6409.05	852.857	123.333	1651.9	2712.86	259.048	3.3333	198.571	721.905	1011.9	1451.43	3397.14	19979.5	0	915.238	7589.05	49.0476	328.971	5.7143	3.3333	2869.05	175.238	238.095	1039.52	79.5238	2338.15	1734.76	35.2381	198.571
4953.05	40.2439	17.6829	1418.9	109.756	118.293	544.165	338.415	3737.8	3787.8	2517.07	717.073	6277.44	53.6585	595.732	9562.8	875.61	380.488	64.0244	10090.2	301.829	3309.15	3087.8	0.6098	2158.54	25599.4	32.3171	1.2195	9.1463	118.902	1035.98	925.61	2890.85	13443.3	0	1895.12	20281.1	3.6585	3375.76	4.878	8.5366	2063.41	14.0244	22.561	356.098	3757.93	493.756	15709.8	14.0244	1161.59
16675.5	177.226	11.4076	1361.17	106.335	367.081	3593.33	375.229	621.715	31992.7	1967.41	1064.17	3226.32	120.187	41368.9	6521.49	9588.1	10323.1	15232	57128.1	141.78	6626.6	4281.12	78.2237	4223.67	18919.5	102.261	1.6297	35.4451	215.523	2293.75	4567.12	7255.25	37206.8	0	1503.77	25619.9	155.632	173.375	12.2224	2.0371	3619.88	16.704	25.2597	742.717	265.635	3079.9	809.534	55.001	374.414
15697.3	57.7373	7.8023	1760.73	342.783	684.525	4262.58	555.006	2236.67	27288.9	4204.94	3072.56	18033.3	786.996	32736.5	13962	7918.86	2201.3	19621.8	35526.7	650.195	7996.88	8303.25	15.0845	4600.78	22848.9	32.2497	8.8427	47.3342	1240.57	2770.35	2671	8836.41	110659	0	3631.73	66099.3	263.199	995.917	4.6814	3.6411	8831.21	42.1326	98.3095	1004.42	649.155	2374.36	2074.9	63.459	607.542
4839.92	684.412	81.1735	344.884	34.6121	875.603	576.019	192.427	149.161	9268.61	248.053	859.533	2145.95	36.6723	42616.1	619.721	777.123	2838.19	7355.06	30103	260.002	16580.8	262.063	9.8892	266.595	4577.03	1083.28	1.2361	2865.38	47.7976	1065.97	473.443	1698.46	6235.11	0	369.607	5888.58	3331	198.768	14.4217	0.412	445.836	173.06	340.764	542.256	469.735	1113.92	1979.89	8.653	91.0627
3218.15	113.976	8.2517	1244.97	12.3775	1310.47	3504.38	3728.21	5876.74	4327.49	1496.13	6683.86	2117.59	11.3461	253.739	41204.7	2411.55	67.5606	382.156	749.871	176.895	15845.8	121057	0.5157	91761.7	66560.6	899.948	480.144	20.1135	4658.07	8504.9	17296	9676.64	103418	0	3420.32	40624	3.6101	68.6385	4.6416	12.3775	269495	3.6101	8.7674	131.511	3146.47	3220.68	4662.71	854.048	652.398
2003.62	30.1568	13.8721	493.969	160.434	260.555	1269	140.531	1905.31	13959.6	1061.52	3660.43	6860.68	38.6007	13077.2	7232.81	1314.84	2297.35	5158.02	12765.4	299.156	3195.42	9276.24	4.8251	10729.8	3887.21	41.0133	11.4596	152.594	226.779	1310.62	4898.07	798.553	25747.3	0	1528.35	4940.29	75.9952	428.625	9.047	5.4282	6052.47	14.4753	36.1882	762.364	306.393	1095.85	5689.99	81.4234	483.112
2967.52	258.466	98.8252	811.334	41.4651	297.167	2474.49	118.175	2728.4	19546	943.331	483.068	1795.44	36.6275	23184.5	7460.26	3121.63	3684.17	7205.94	36452.7	417.415	4081.55	2490.67	4.8376	3236.35	5056.67	64.962	2.0733	71.1818	225.985	1382.17	5212.16	4025.57	35349.7	0	1370.42	4969.59	33.8632	137.222	35.2453	4.1465	3005.53	120.249	90.5321	460.263	293.711	2244.35	8686.94	192.813	606.082
6675.56	155.031	44.6612	632.957	304.928	519.507	1670.29	807.495	3311.09	11257.2	4820.33	2959.96	6388.48	30.2875	9560.06	4973.82	872.69	2352.67	10989.7	37854.7	220.226	4809.55	17007.7	1.0267	22079.6	6724.33	543.121	13.8604	850.616	320.329	1974.85	8961.5	1464.07	48678.6	0	2085.22	9928.13	52.8747	79.8717	17.9671	5.6468	10755.1	38.501	67.2485	723.819	419.918	1585.17	9726.39	179.672	368.583
3723.02	566.526	23.6858	581.994	117.462	1019.46	2288.33	518.187	3933.29	27063.2	609.063	60.9063	2712.21	16.435	90557.6	7385.14	2178.61	9959.15	27570.3	27092.7	424.894	7324.71	1803.99	50.2719	3141.51	4507.55	74.4411	0.9668	402.659	536.072	1337.52	2133.66	5357.82	25045.6	0	2584.65	8946.95	268.278	320.909	8.7009	1.4502	2818.13	80.7251	96.6767	749.245	227.19	3267.35	1435.17	83.6254	463.565
11562.7	123.307	11.8903	997.908	181.878	60.3325	2868.07	163.822	1735.99	25956.6	1644.39	1771.66	7048.33	79.7093	55378.6	6382.91	3910.16	3671.03	11223.6	31361	455.796	6514.59	1641.75	19.3769	1824.95	15820.8	97.3247	1.7615	394.143	565.452	2045.58	792.69	5390.73	43114.8	0	1720.58	19822.1	273.038	382.931	23.3403	2.2019	2522.07	41.8364	45.3595	830.122	971.926	3410.19	2675.33	17.1749	1194.76
5048.17	38.9908	18.3486	825.688	217.89	321.101	1878	864.679	1940.37	10993.1	2344.04	2697.25	16582.6	20.6422	66795.9	15275.2	2557.34	4036.7	9442.66	14130.7	552.752	4761.47	8633.03	13.7615	5068.81	8130.73	34.4037	0	389.908	477.064	2360.09	1616.97	5396.79	23745.4	0	2662.84	14341.7	73.3945	541.697	2.2936	32.1101	5933.49	0	43.578	314.22	1165.14	1816.26	3160.55	45.8716	880.734
3978.01	34.3643	60.9393	1216.04	119.129	316.151	6549.68	597.48	2434.36	13110.7	1759.91	3688.43	8958.08	84.307	932.875	7342.5	2130.58	127.835	731.271	11004.8	350.974	9618.79	35431.4	5.0401	35591.3	7335.62	506.3	5.4983	436.655	772.967	4240.09	9090.03	1844.22	149104	0	3608.71	18255.2	43.9863	717.7	15.1203	9.1638	23613.3	29.3242	83.3906	455.441	499.427	3392.83	10437.6	66.4376	679.038
5486.13	1819.47	21.6843	874.433	36.8129	609.682	3643.2	372.163	1430.66	15372.2	285.93	521.937	2077.16	456.379	42825.5	7514.37	4772.57	6073.12	14467	55133.6	279.375	9608.67	2339.89	20.6757	2354.01	6010.09	73.1215	1.0086	769.037	214.322	2188.6	1037.82	6986.38	26798.3	0	1281.39	11064.5	807.867	146.727	4.0343	0	3223.9	33.7872	55.9758	65.053	127.585	2445.17	1652.55	44.3772	142.209
9771.29	323.659	310.59	341.341	23.0636	488.18	355.518	135.307	2175.67	4084.57	100.711	2108.01	1105.52	46.1272	24874.9	2788.39	506.631	1554.49	4136.84	11393.4	69.1909	3272.73	1522.2	3.8439	1664.42	2224.1	165.289	2.3064	556.602	136.844	525.851	5040.17	2781.47	7507.98	0	244.474	2759.18	133.769	104.447	11.5318	9.2254	1040.94	22.2948	26.1388	465.116	75.3411	1160.74	3673.27	69.9596	329.041
11407.1	76.0177	19.127	311.427	40.2158	441.883	1558.38	1218.73	3855.32	8669.45	2022.07	6185.39	10328.1	9.8087	3970.08	5212.36	1408.53	1875.92	9891.61	31160.4	134.87	3128	2715.55	0.4904	3705.25	2030.41	135.361	0.9809	20.5983	3692.99	1796.96	3663.56	1688.57	12481.1	0	1106.92	23438.5	8.8279	112.256	2.9426	5.3948	8119.18	33.3497	49.0436	1222.66	987.739	2232.36	5983.33	185.385	616.479
19241.6	226.212	19.1449	893.261	132.503	18.6411	3633.48	237.8	1335.61	30174.4	3617.38	257.952	1335.61	16.122	41813	4561.52	10727.2	4505.1	7823.72	30980.5	590.973	4360	3328.69	11.5877	3227.43	9905.98	31.7402	6.0458	15.6182	54.9156	1807.68	1950.76	2234.41	43830.7	0	733.552	26706.6	75.572	842.945	4.5343	2.0153	2726.13	5.5419	17.6335	340.578	229.235	2445.88	1670.14	65.4957	951.199
13807.9	145.003	30.3239	1491.39	107.512	976.981	4158.37	2430.88	3906.27	8326.4	2681.19	2768.3	8367.19	132.874	7756.31	12663.3	3317.99	1419.16	18074.7	23002.6	156.03	6675.67	47944.3	29.7726	58681.2	32003.9	817.643	111.923	1170.5	962.646	5266.99	6348.17	2833.36	60049.1	0	3317.44	25531.6	18.1943	227.501	11.0269	33.632	53523.9	11.0269	32.5293	1294.56	995.727	4843.86	5926.4	346.795	1003.45
11469.6	46.5636	196.232	3995.04	2.2173	1480.06	8725.65	3171.87	7790.53	7255.6	2766.1	7717.91	4467.12	520.514	219.514	71670.2	3793.82	63.7478	105.877	3514.44	321.51	23836.7	172689	7.2063	262848	191718	1051.56	498.896	10472.9	11561.6	7160.81	8440.76	5291.62	441118	0	11875.4	29214.2	1.1087	525.941	3.8803	28.2707	283011	59.8675	505.547	1045.46	2986.72	9403.94	6076.55	410.757	681.269
25919.7	105.034	121.491	1499.03	36.302	482.575	1451.15	191.191	2613.75	15665.5	2642.79	745.402	5825.27	53.243	3354.31	2863.5	1556.15	1524.2	597.774	42989.8	153.921	4270.57	3060.99	0.484	1716.84	19349	211.036	3.3882	30.0097	207.164	1212.49	924.008	4780.74	33981.6	0	954.986	7329.62	5.3243	269.066	4.3562	3.8722	8917.23	5.8083	20.3291	823.814	252.178	1141.78	4819.46	21.7812	261.375
15441	369.111	124.332	1150.07	46.6246	424.478	5477.67	210.296	1420.11	17008.3	1029.63	1998.54	2547.6	441.476	35391.5	10142.3	4374.94	4045.65	1873.24	32927.1	344.828	4144.73	7957.26	0.4857	6875.67	12204	60.7091	4.3711	399.223	370.083	3222.44	1609.03	8312.77	42759.6	0	1513.84	9747.94	311.316	296.382	2.914	1.9427	9790.68	11.6561	34.9684	964.546	378.339	2808.41	2783.39	37.8825	490.529
9941.87	106.267	20.8901	1154.41	20.436	165.304	5493.16	253.406	1158.04	17181.7	2019.07	159.4	2586.29	38.1471	21813.4	9705.27	5347.87	3062.22	12829.2	42041.3	72.6612	6342.42	10962.8	4.5413	13186.6	18105.8	247.502	0.4541	11.3533	62.2162	3500.91	1864.67	4348.77	57863.8	0	748.865	22468.2	54.0418	296.467	9.0827	0.4541	9900.09	1.8165	5.4496	100.363	731.154	2801.83	3736.6	127.157	445.05
7295.09	544.29	77.9082	865.528	40.555	329.242	3200.27	375.667	2240.13	10444	2276.95	811.099	2620.6	41.0886	13674	9284.95	2458.91	2662.75	6198.51	34339.9	108.324	6402.35	14987.2	99.2529	16542.7	13717.2	81.6435	12.8068	66.1686	137.673	3110.99	3924.23	1661.69	51143.5	0	1228.39	14556.6	96.0512	395.267	8.0043	2.1345	11852.2	4.2689	19.2102	133.938	375.667	2245.42	7940.23	226.788	417.289
2142.55	99.1682	34.5784	293.59	138.314	253.792	575.019	80.9003	5496	11599.4	1338.77	893.818	1602.35	18.9202	23816	2889.58	1036.7	4268.8	15131.6	27626.8	185.94	1970.31	559.126	35.2308	823.357	1838.53	36.5356	5.2194	71.7664	31.3163	384.929	2816.51	794.65	12393.4	0	2306.96	4439.08	13.0484	117.834	9.7863	13.0484	1285.27	5.2194	9.1339	717.664	106.997	875.479	4936.23	42.4074	461.915
2771.43	1073.18	18.5464	383.459	182.957	354.386	1837.53	229.073	589.474	8694.24	261.654	3783.46	6117.9	31.5789	42761.4	1865.16	809.023	6030.08	17934.3	30876.2	292.732	8796.49	13983	10.0251	8606.01	2844.11	106.266	19.5489	514.787	148.371	1052.63	2047.62	1441.6	15772.9	0	1167.92	1162.91	1513.28	807.93	17.0426	4.5113	8812.03	10.5263	46.6165	454.637	101.754	1906.45	417.043	81.203	119.298
3829.87	1089.39	956.171	471.742	65.1672	298.731	719.123	254.902	1730.1	5043.83	617.647	2264.71	2071.51	641.292	45143.6	3110.73	1498.85	3163.78	7602.65	27941.2	147.059	8550.17	1465.97	9.2272	1670.7	2386.97	40.9458	6.3437	2020.18	128.604	1117.65	2603.23	1546.71	10057.1	0	1392.73	1891	284.314	65.5133	19.0311	2.3068	2734.72	25.3749	50.7497	360.438	170.704	680.409	5728.95	44.406	464.245
16612.4	59.897	49.682	1015	16.2511	491.248	3074.53	7438.83	4027.49	8765.85	3731.26	1398.06	8054.98	48.289	601.292	9141.02	3344.02	321.308	229.373	22984.7	54.3252	6370.9	75048.1	0	56820.9	99379.8	3363.05	809.77	1048.43	431.351	4753.22	23638.4	7687.24	68845.8	0	3636.07	29895.1	68.2547	98.0221	3.2502	2.7859	135120	1.8573	7.4291	775.875	832.986	10286.7	2477.14	241.91	502.392
6978.57	254.051	51.7512	596.445	75.7972	430.737	5108.17	166.754	1897.54	9291.17	2450.6	1639.83	3114.48	236.801	24994.2	11792.5	3023	1286.46	12175.1	19866.2	226.869	6705.18	13630.9	26.6597	11641.4	7228.44	155.776	1.5682	258.233	339.258	3642.97	5830.11	5016.2	61905.4	0	1515.94	18341.9	61.6832	320.795	4.5321	2.6137	9017.77	7.8411	21.4323	377.94	534.762	3004.1	9737.06	83.6383	596.445
4853.72	564.444	55.1901	605.586	34.6192	380.811	4657.43	238.321	1176.05	16659.9	1557.86	1377.24	697.402	166.574	26460.6	4451.83	3178.45	3181.46	8706.98	38970.2	209.22	3468.95	3583.84	26.5916	2559.31	7759.72	200.189	1.0035	245.847	89.3076	2405.78	704.426	3718.3	32634.9	0	4154.81	16104.5	270.431	1023.49	18.0622	3.5121	3359.07	62.716	65.2246	368.77	327.628	2341.37	4303.82	15.5536	763.63
4757.89	225.425	86.1538	1542.35	132.146	498.785	2615.11	610.202	2402.59	25096	2438.87	831.093	2869.64	30.4453	9695.22	6586.56	1020.89	2034.66	1557.25	17522.3	384.13	3764.86	9566.32	0.6478	6902.02	6833.36	200.81	33.6842	703.482	1358.38	1365.51	4091.98	2685.02	40299.9	0	1865.59	9150.45	59.5951	151.378	34.9798	1.9433	14767.3	227.368	147.044	1217.81	389.959	1877.12	3718.22	104.291	1765.18
6218.65	1483.91	459.49	379.578	148.724	298.557	3535.28	325.194	657.048	10430.6	431.743	1657.05	2763.6	1783.57	53115.4	7829.08	4164.26	5412.87	10942.3	34415.1	104.329	5370.7	3287.46	3.3296	3129.86	6587.13	176.471	7.7691	2390.68	117.647	4460.6	1873.47	3236.4	29419.5	0	1638.18	4705.88	165.372	154.251	12.2087	2.2198	4127.64	14.4284	23.3074	184.24	133.185	1828.97	1760.27	31.0766	162.042
3786.96	186.54	16.4282	962.904	75.2517	218.336	2219.17	498.675	1449.39	11044	2426.07	331.214	3047.16	3.7096	52796	4450.45	1816.64	6230.52	7404.35	23885.5	226.285	6542.66	2682.03	4.2395	2974.03	5573.93	287.758	2.6497	63.593	113.407	1719.66	1382.09	3827.77	17878.6	0	1618.97	9780.6	47.6948	1282.09	48.7546	0	2540.54	109.168	75.7817	668.256	197.138	2475.08	1090.09	33.3863	1533.12
12696	485.004	18.9033	457.999	44.2876	241.962	1985.64	321.896	593.562	9560.19	738.307	264.106	2083.14	15.1226	52328.5	4422.82	4960.22	8118.68	3614.3	43770.2	122.061	5388.51	1951.36	41.0471	2031.83	7388.47	455.839	2.7005	126.382	103.698	1916.25	2903.54	3816.84	15944.1	0.5401	1143.38	7545.64	14.5825	651.914	36.7263	0.5401	2732.33	19.4434	31.3254	472.041	102.618	2966.59	1436.11	59.4102	349.98
9272.38	288.078	42.0025	736.105	376.75	369.113	3302.43	252.44	831.141	11417.1	2047.52	1586.34	1414.51	75.5197	55716.6	9960.54	4438.27	5067.03	4430.63	48300	201.103	3952.91	5872.72	23.3347	5143.83	8087.82	111.158	0.8485	76.3683	36.4871	2765.8	3648.28	2964.36	27339.4	0	739.499	5156.98	150.191	180.212	9.3339	0	4708.53	2.5456	11.031	277.896	296.139	2343.42	3165.89	188.799	259.228
14179.5	350.312	3.6302	2260.24	22.6886	62.6205	1480.62	849.915	3001.25	27419.6	4577.2	161.543	9490.19	5.899	12841.3	3133.3	1851.39	3410.55	621.668	38449	107.544	1429.38	469.654	166.988	725.128	17086.3	239.592	0.9075	11.3443	205.105	1575.5	706.069	2614.63	6206.69	0	1000.11	21866.8	17.6971	708.211	29.0414	1.3613	1068.63	514.124	397.504	2510.27	446.058	2313.2	775.95	18.6047	992.399
3382.25	97.8385	5.6883	520.478	162.116	165.529	431.712	47.2127	1977.82	18798.1	1580.77	1955.06	4864.05	15.3584	29367.5	4021.62	1831.63	2972.13	2222.41	17577.4	377.702	4776.45	163.254	49.4881	142.776	2882.25	72.81	18.2025	59.727	94.9943	647.327	1294.08	2945.39	6009.1	0	1155.29	3866.33	26.1661	690.995	19.1752	8.5324	399.886	61.4334	60.2958	464.164	755.404	621.627	2434.02	15.3584	849.829
6268.72	182.24	72.5685	792.252	72.5685	308.825	3611.89	471.423	1747.1	7643.16	2824.72	387.396	5360.25	182.785	19793.2	10457.5	2485.34	2496.79	2909.83	16158.8	244.441	4797.71	23049.5	2.1825	16870.3	11582	264.63	32.7377	272.814	292.457	4822.81	10872.2	3795.94	30904.4	0	1484.65	8629.65	10.9126	819.042	50.7434	7.6388	16185.5	14.732	42.0134	138.044	250.989	2017.13	3274.31	204.065	598.009
8579.01	98.5728	12.7191	741.946	27.558	133.55	2931.31	397.471	1665.14	10843	2777	281.939	5414.09	83.7339	13736.6	6346.82	3763.79	1611.08	5743.72	55487	138.85	4693.34	5019.79	5.2996	5565.65	14608.9	105.992	1.0599	19.0786	39.2171	1722.37	899.874	2144.22	31553.9	0	2418.74	23402	5.2996	601.76	5.2996	3.1798	3930.19	2.1198	12.7191	620.055	815.081	3840.7	4962.56	90.0934	1119.28
6100.2	150.182	21.1193	828.347	1673.12	95.2716	1029.13	111.698	2827.64	17209	3337.32	1617.27	2525.4	35.1989	20773.4	4719.93	1967.38	2345.18	15616.1	33922.8	293.793	2520.71	2542.3	1.8773	2363.49	3049.63	99.0262	2.8159	725.566	100.903	1878.21	2222.22	1249.33	12449.6	0	1628.53	9157.81	79.7841	488.307	7.0398	21.1193	2083.3	18.7727	36.1375	774.845	426.141	1358.84	2637.1	40.3614	994.486
5926.52	175.055	7.3707	616.837	68.1792	283.773	984.72	183.347	1935.74	31865.5	243.234	790.971	9295.4	4.146	43624.6	1741.33	1853.28	6399.17	2663.6	29529.4	182.886	16647.7	592.883	10.5954	948.52	2905.45	153.403	1.382	291.144	425.659	776.69	532.995	7439.36	16877.1	0	1416.56	18378	154.325	3039.42	112.864	1.8427	10165.6	445.929	523.782	1543.25	193.482	3836.99	709.893	40.539	4313.26
3854.22	646.246	31.5647	639.186	257.502	869.276	1390.19	402.035	916.208	17679.2	507.943	440.245	1858.17	79.3272	72390	2266.85	4171.53	5758.49	2271	14469.1	654.138	7054.3	2011.01	180.251	1875.19	3109.54	105.077	1.6613	97.6015	705.638	1017.13	4017.44	1472.74	16084.3	0	848.925	4100.92	190.634	259.205	7.4759	1.246	8811.96	31.9801	29.4881	640.017	476.794	2445.89	2028.87	46.5165	205.171
5545.96	1067.68	34.8485	312.626	130.303	185.353	4273.58	232.828	1600	14378.3	770.202	1480.3	3233.33	188.384	40117.7	6912.12	2797.47	6407.58	11425.3	36629.8	188.384	9276.77	3021.21	2.0202	4206.57	6110.61	97.9798	8.0808	464.141	103.03	2063.13	3563.13	1782.83	41577.8	0	1712.63	5209.6	884.343	319.682	7.3687	6.5657	4075.76	29.2929	42.4242	239.899	170.202	2381.38	2160.61	56.5657	531.818
3758.66	719.832	16.7891	386.674	36.2015	440.714	3094.59	527.282	1492.65	16767.1	996.327	3098.11	1431.07	46.6946	31949.6	3645.86	4058.76	4400.31	10181	56715.6	381.427	6103.88	1720.36	33.0535	1929.7	12087.6	427.072	2.6233	274.397	52.4659	1778.07	1280.69	4779.64	30276.5	0	2710.91	12035.7	355.719	837.539	7.3452	2.6233	3114.38	22.0357	26.2329	112.277	116.999	3367	2533.05	39.8741	588.143
3781.41	99.1549	12.3944	2162.82	629.296	483.944	1254.66	94.0845	1445.63	37529.6	4342.54	1225.92	3898.59	24.7887	4969.58	2388.73	4249.58	2477.18	8923.38	49008.5	206.761	2031.55	2153.24	6.1972	2492.96	3564.51	206.761	3.3803	111.549	323.944	1096.9	1639.44	1425.92	17961.1	0	741.409	9760	198.873	440.71	12.9577	9.0141	2857.46	63.0986	71.5493	845.634	504.789	766.727	2052.39	52.3944	919.437
21460.8	115.092	13.8827	1417.82	93.1482	61.3524	3952.24	818.182	2063.14	10434.8	5050.6	373.936	8928.35	135.244	4772.06	6441.56	3718.32	1629.2	1261.53	42882.2	85.5352	3514.11	12056.4	9.4044	9749.22	7374.38	660.994	5.3739	57.322	109.718	6185.85	2729.51	1589.79	34606.4	0	1061.8	18886.7	65.8307	176.655	8.9566	1.3435	9975.82	2.687	8.5087	428.124	340.349	2915.25	2871.47	153.157	638.603
8346.9	100.531	30.2065	516.814	58.9971	45.3097	3224.26	197.758	594.69	12651.3	457.345	315.752	2243.3	26.9027	20418.2	7473.27	2323.54	5221	3978.76	54801.2	92.9794	3150.44	4544.66	1.8879	7162.24	6064.42	64.6608	4.2478	28.7906	51.4454	2122.48	3177.35	1579.7	30888	0	876.46	5985.13	12.2714	603.011	6.1357	1.4159	5059.11	6.1357	11.3274	75.9882	277.05	4298.02	1124.25	155.752	285.546
10321.7	642.109	12.4021	506.886	48.0081	378.864	3448.52	283.648	1983.94	18483.1	1462.25	1053.38	5839.79	12.8022	17346.5	5903.8	4888.83	4359.94	8916.71	70783.6	96.8164	5690.16	1689.49	4.8008	2438.81	15989.5	131.622	1.6003	38.4065	42.8072	2153.56	2223.58	2932.1	25226.3	0	2729.66	19064.4	180.03	1072.99	9.2016	2.0003	5010.85	6.8011	18.8032	356.46	424.072	3584.75	2198.77	97.6165	1040.18
3772.53	175.595	18.7075	666.241	18.2823	494.473	3539.36	160.289	1008.08	17888.6	816.752	165.816	1965.56	17.0068	47671.3	3352.47	5731.29	5560.8	13112.2	66718.5	286.565	5357.14	1581.21	33.5884	3071	9591.41	210.459	0.8503	109.269	84.1837	1934.95	2269.13	1199.83	27620.7	0	2846.94	4110.54	89.7109	930.846	17.8571	0.4252	2883.08	28.0612	37.415	1333.76	148.384	4348.02	1135.2	110.544	507.653
2071.19	240.995	25.9271	317.076	45.9037	394.432	2151.21	532.143	955.478	31438.5	1462.97	855.595	8780.79	27.2022	51787.9	8310.7	878.971	2717.67	9881.2	26072	373.605	7019.02	3258.74	44.6286	2139.2	2345.77	108.384	0.8501	29.7524	3828.29	1466.37	986.08	3980.87	18648.8	0	1304.43	20154.3	89.2573	475.843	19.9766	8.0757	8871.32	179.365	152.162	874.721	438.211	1571.23	3092.13	24.227	819.467
110.915	278.938	8488.5	2954.57	16.5192	1905.84	5636.32	1984.66	3900.89	2217.35	67.4926	179.351	425.251	8.0236	417.227	3213.69	2669.97	53.8053	412.979	310.56	2942.77	6128.61	66747.8	595.634	108476	12927.4	222.301	87.3156	3365.19	5683.07	5633.51	17356.9	7073.04	25810.5	0	1823.24	2663.36	0.944	552.878	8.9676	70.3245	59539.4	4.7198	11.3274	2517.99	1992.21	13072.4	386.077	2851.21	511.622
6788.1	676.138	31.5726	400.729	43.2301	641.652	3356.96	145.72	615.908	10272.7	166.606	1109.41	3772.19	235.094	66904.7	5197.33	3014.45	6074.56	6244.08	29871.5	304.554	6813.36	2169.28	2.4287	3161.63	3220.89	303.582	0.9715	3080.02	223.437	2521.43	2090.1	1285.25	28603.8	0	544.019	7293.75	1272.62	178.108	17.9721	1.4572	2890.59	70.4311	95.6891	186.035	257.923	2086.46	2872.13	49.5446	253.066
6794.92	280.066	38.8736	733.738	333.517	240.751	1347.86	208.945	1157.37	13299.6	1486.47	583.545	5751.52	79.9558	19643.5	4677.64	2415.02	7787.52	10579.3	47930.6	450.58	4603.42	3244.17	15.0193	3029.04	8680.73	74.6549	0.8835	407.731	36.6648	2099.17	1083.16	1623.85	23158	0	1073.88	11678	150.635	2195	2.6505	1.3252	4041.52	8.8349	33.5726	386.527	291.993	2107.9	1198.9	86.582	716.952
5237.02	43.9785	37.842	1448.73	380.977	460.752	2251.22	1302.99	2415.24	7277.42	2446.94	2308.87	8951.16	32.2168	9154.18	6875.99	1625.67	436.717	8284.33	15385.3	184.096	6845.82	9669.65	5.1138	10912.3	6771.67	181.028	5.1138	236.768	475.07	2771.16	4775.76	395.295	46845.8	0	1121.96	13341.3	9.2048	257.801	12.7845	7.1593	6562	6.6479	39.3761	694.963	302.224	1967.07	18778.3	85.9115	480.695
3912.52	1093	18.4162	209.945	307.551	225.599	1189.1	142.265	1718.23	7435.54	821.823	4085.18	5949.82	173.112	12672.7	2372.47	1504.6	3342.08	7288.67	13012.9	205.801	1613.26	3371.55	4.6041	3377.07	2572.74	71.8232	11.9705	125.691	82.8729	1802.95	3747.24	789.595	15027.2	0.9208	740.792	1755.52	230.663	127.647	7.8269	23.9411	2991.25	7.3665	14.2726	433.241	93.4622	1219.09	3639.96	39.1344	191.989
10215.2	43.9852	39.7456	508.744	160.042	333.333	2470	1964.49	2971.38	8611.02	2352.41	1871.75	14667.7	55.6439	4172.23	7688.39	1625.86	1701.11	8392.16	42386.3	140.435	2925.28	5986.22	4.2395	7935.35	4426.6	71.0122	4.7695	29.1468	49.8145	3293.59	50777.4	796.502	43045	0	2407	7936.94	27.027	458.235	5.2994	6.3593	19842.6	11.6587	27.027	364.07	676.206	2540.14	8277.16	264.971	530.472
4007.53	656.632	364.534	614.299	51.7404	362.653	1717.98	313.735	2783.63	10727.7	988.241	313.264	1746.94	62.5588	28771.4	6998.59	2270.46	8023.99	7935.56	32999.5	375.823	4261.52	23066.3	35.7479	31794.9	6854.66	47.0367	55.5033	277.987	137.347	2448.73	10976	1705.08	24150.5	0	1342.43	3678.27	193.791	369.243	2.8222	6.1148	15723.4	23.048	27.2813	351.834	210.724	2567.62	4579.02	404.515	1426.15
24594.7	103.57	10.9847	1349.55	23.1463	13.7309	3388.95	138.093	418.596	15646.1	2547.67	273.441	5461.75	13.3386	10893.7	6327.97	3034.92	2675.56	4532.76	67086.7	154.178	4921.93	2772.85	3.1385	4602.2	15128.3	90.6238	0.3923	2.3539	29.031	1888.19	2134.56	3016.87	37464.5	0	826.206	15321.7	66.3005	461.279	1.1769	1.1769	4134.56	0.3923	6.277	251.471	326.402	2427.05	3111.42	45.9004	698.313
6512.56	145.833	109.874	753.71	429.224	495.434	2072.36	144.977	1043.38	26006	2519.41	656.107	3028.54	52.5114	38982.6	4392.12	5114.73	9380.71	22470.6	51846.5	243.151	4555.08	3573.92	2.2831	3697.49	4529.11	72.4886	10.8447	228.596	122.431	1605.59	3716.32	3710.9	12403.5	0	728.881	10341.6	240.297	792.586	7.9909	2.5685	3118.15	7.7055	19.121	545.091	162.957	1857.94	1109.02	100.457	583.048
6950.11	948.622	173.492	425.912	27.5503	352.941	856.456	186.15	1484.74	9833.95	1140.73	6437.08	2766.34	604.616	31459.4	4255.4	3605.36	1751.3	9877.14	26832.5	81.1616	4017.87	3446.02	0.7446	4390.92	3083.4	15.6366	2.9784	1570.36	130.305	1662.7	2408.04	301.564	10035	0	785.555	8035.74	708.861	40.7372	2.5614	4.4676	3555.47	1.4892	11.9136	61.0573	162.323	1467.38	801.191	31.2733	69.248
3433.21	219.466	5.7252	280.534	17.1756	154.58	479.008	47.7099	286.26	15141.2	97.3282	500	5255.73	421.756	95410.3	1870.23	921.756	16362.6	4562.98	27923.7	248.092	10332.1	368.321	3.8168	971.374	935.115	40.0763	0	1133.59	24.8092	427.481	1089.69	1751.91	11677.5	0	211.832	2872.14	719.466	60.3053	0	0	830.153	45.8015	28.626	45.8015	64.8855	4269.94	648.855	68.7023	143.13
12827.6	220.848	20.8441	477.926	98.2651	271.966	1198.32	182.634	1545.44	7597.68	2994.11	3845.24	8050.29	79.9024	31627.5	4717.72	4723.67	2411.96	2890.88	61980	172.212	6946.05	2588.14	1.4889	3420.92	9345.11	242.189	4.4666	11.9109	88.3393	1386.13	2578.22	3423.4	18677.8	0	1933.54	17737.3	153.353	618.415	8.9332	0.4963	5678.53	5.9555	12.9035	133.998	263.529	1252.05	3843.26	124.568	675.945
4040.38	203.608	41.8768	530.439	116.003	592.532	2547.37	217.085	2696.96	10819.1	1354.5	5881.52	5065.16	109.265	23547.2	5410.77	3236.06	8817.7	29886.5	34652.8	521.775	5500.78	3634.61	0.4813	4677.68	4219.93	171.358	1.444	254.63	243.559	2072.18	10113	3524.39	29576.5	0	1372.31	15375.5	213.716	94.781	9.1455	0.4813	4253.14	54.3916	66.4252	199.757	255.111	3027	2219.95	115.041	513.592
11093.4	356.882	37.8304	839.107	14.5852	149.043	4288.12	210.574	2376.03	39921.1	990.428	861.44	13458.5	704.649	30305.8	10150.9	3555.15	4397.45	33750.7	28870.6	118.505	5052.87	6974.48	2.7347	5290.34	3067	100.273	2.7347	1850.5	998.177	3126.25	1809.94	30650	39552.9	0	1998.18	34463.5	114.403	89.9909	6.381	2.2789	17693.3	1.8232	15.041	1819.05	405.196	21049.4	1913.86	53.3273	459.435
2149.97	307.075	49.4708	833.426	8.0223	353.872	238.984	124.345	3229.41	18240	886.908	2919.22	3857.38	0.4457	16757.7	3982.17	821.393	2512.31	1216.71	26017.6	874.875	3314.54	171.588	0.8914	263.844	1599.11	4.4568	0.8914	362.34	209.471	216.602	1176.16	3628.75	8291.48	0	496.936	7785.18	971.142	309.308	3.1198	1.337	566.462	194.317	377.939	967.131	91.8106	1275.15	3495.04	6.6852	3680.89
5979.67	324.386	10.9652	852.998	71.2736	617.704	3548.96	373.272	1882.35	40160.8	1960.02	619.532	6292.18	238.492	59570.5	17309.4	1790.52	2102.11	13374.3	19290.5	489.777	7683.84	4455.51	7.3101	2608.8	3894	110.109	0	695.374	1293.43	2161.96	1381.61	5127.58	26770.1	0	2219.99	11633.6	300.628	1277.82	15.9909	13.2496	4430.84	45.2313	60.7653	1198.4	90.9195	4007.82	784.009	60.7653	1060.42
8525.5	471.8	114.556	625.39	50.9137	622.844	1206.12	293.602	1524.87	13564.3	786.616	2403.97	1273.95	825.65	28807	4254.69	3625.05	1251.63	7424.06	32668.8	229.112	4636.54	1053.91	35.6396	1263.51	7727.85	174.804	0.8486	1169.32	105.222	2331	2445.55	5202.53	10429.7	0	1072.58	11451.3	54.3079	188.304	3.3942	0.8486	3018.33	11.8799	34.791	89.9475	316.513	1253.31	3908.47	63.6421	243.537
5139.43	2472.11	223.095	418.303	68.7353	518.068	997.486	563.236	1941.48	13627.7	219.167	7412.8	2194.82	32.9929	33977.6	1795.37	1222.31	7172.82	12047.9	42502	253.339	14097.4	362.529	1.9639	854.674	4289.08	311.469	0.3928	1235.27	25.923	1698.35	647.29	4486.25	16707	0.3928	2620.58	8255.3	952.867	103.134	9.4266	0.7855	1184.6	142.184	184.603	487.038	145.326	1795.18	1095.84	49.0966	254.124
16243.5	653.443	140.447	1085.27	20.0638	368.901	4505.45	2358.41	1973.55	9899.22	2253.99	2306.89	5593.71	9.5759	6089.38	11855.4	1243.96	1071.59	887.825	14526.2	425.445	3633.83	10956.7	5.016	9943	4548.11	428.637	8.2079	652.987	1407.2	4406.29	3481.53	9383.04	28751.9	0	4353.85	45095.3	110.807	676.922	8.6639	2.736	29427.7	75.2394	116.279	513.452	777.93	4006.44	4968.08	51.9836	622.435
2149.73	937.197	20.343	1357.3	27.9125	75.6949	3644.04	96.0378	1528.56	17498.8	1382.38	720.994	1489.3	230.869	37872	6941.22	2557.07	2653.1	3384.03	26181.9	414.902	4772.56	2132.7	45.4169	1985.1	4869.54	41.1591	1.8924	31.6972	443.288	2316.26	1193.61	12366.2	42193.3	0	867.652	5606.15	6.6233	547.766	16.0852	3.7847	4408.75	27.4394	29.8048	676.05	69.5446	3196.84	1309.05	19.3968	431.461
7302.91	1437.46	26.3692	334.01	110.886	516.565	1320.67	364.435	1562.54	11314.4	1237.32	1602.43	3058.15	83.1643	71694.4	4390.13	3301.56	2245.44	12830.3	22215.7	185.936	6200.14	670.047	0	901.285	2815.42	25.693	2.0284	547.667	38.5396	1436.11	1825.56	6214.33	13180.5	0	881.001	4048.01	392.157	65.4699	2.0284	2.0284	1488.17	45.3009	89.2495	635.565	70.9939	1087.21	4474.65	14.1988	196.078
4097.6	842.466	7.7055	220.89	51.3699	178.938	1291.18	482.021	715.753	20710.6	313.356	399.829	2405.82	17.1233	54942.6	4440.07	6569.35	9341.61	8960.62	50783.4	92.4658	4773.12	661.815	11.1301	1587.33	4310.79	27.3973	1.7123	10.274	30.8219	1699.49	2821.06	5368.15	12766.3	0	841.61	7804.79	317.637	547.166	3.4247	2.5685	2113.01	5.137	15.411	114.726	95.8904	1986.86	2063.36	29.9658	400.685
12539.8	75.1928	2.5707	374.036	18.6375	496.787	718.76	237.789	471.08	14023.8	2123.39	2041.13	2714.01	260.925	33937.7	2306.56	6140.75	9863.11	5879.82	42264.8	204.37	3237.15	235.861	5.7841	669.023	10055.3	39.2031	0.6427	5.1414	2.5707	845.758	9240.36	2760.28	9824.55	0	1396.53	5282.13	32.1337	220.36	5.1414	15.4242	2038.56	4.4987	8.3548	26.9923	242.931	1053.22	1251.93	26.9923	85.4756
4451.78	93.546	2.9007	807.107	93.546	11.6026	1447.28	398.115	286.439	21731.7	258.158	69.6157	1009.39	5.0761	45477.9	2738.22	10622.2	8378.54	2342.28	42295.1	1222.63	2467.01	474.982	3.6258	1018.85	3525.02	11.6026	0	2.9007	6.5265	953.59	16100.8	6499.64	11737.5	0	390.138	3765.05	51.4866	210.957	0	0	1485.13	0.7252	7.9768	11.6026	508.339	2435.74	1490.21	35.533	588.832
8531.23	145.525	12.2344	929.169	151.964	367.675	1290.47	184.804	3356.73	17395.4	3131.36	173.213	3398.58	1.9317	58338.7	4576.95	6254.99	2790.08	2451.38	47114.6	151.32	1884.74	741.146	0.6439	1894.4	3676.75	3.8635	1.9317	5.1513	37.991	1073.41	2546.68	3746.94	10767.5	0	783.001	5229.23	12.2344	454.301	2.5757	2.5757	1363.17	3.2196	27.0444	70.1867	1020.61	1301.2	9827.43	44.4301	435.286
15117.2	239.093	16.2532	1323.78	87.6818	35.5004	1274.9	243.37	860.992	29472.2	2665.95	270.744	5225.83	414.457	22959.4	4543.2	4886.23	3440.12	5910.18	62628.7	365.697	3563.73	6714.71	2.5663	6729.68	11984.6	68.8623	6.8435	50.8982	97.0915	2334.47	2831.48	6826.35	17139.4	0	1026.52	19471.3	53.4645	395.586	2.994	2.1386	4466.21	1.2831	9.8375	313.088	258.341	1507.16	3641.57	39.7776	689.906
10897.9	54.0407	51.0659	2258.3	612.791	1148.24	6661.79	338.126	3394.65	14566.2	1834.41	2284.09	10714.4	513.138	4224.1	13788.3	3351.02	805.652	6002.48	43395.1	178.483	4057.02	10668.8	1.4874	8298.96	10438.3	389.688	4.4621	1320.77	852.752	6414.48	3001.98	1295.49	68268.2	0	1247.4	18920.7	13.3862	456.376	9.9157	0.9916	9909.27	9.9157	28.2598	1354.49	891.423	5281.44	4915.22	205.751	568.171
12827.3	174.891	10.1597	1476.78	13.7881	119.739	1594.78	436.139	1568.94	19160.4	1723.51	265.602	4086.36	50.7983	16651.7	4862.84	2610.3	5457.91	457.184	44137.2	148.041	3577.65	3452.1	6.5312	3500.73	13752.5	63.135	1.4514	36.2845	46.4441	1190.86	2313.5	2433.24	11457.2	0	955.733	9168.36	3.6284	1043.21	18.8679	2.1771	2710.45	4.3541	5.8055	89.2598	246.009	1080.92	1540.64	34.1074	172.714
12105.5	46.7467	6.3171	1263.42	47.3784	576.753	5196.23	357.549	3292.48	9228.68	3687.3	1863.55	9008.21	243.841	8636.77	6771.32	2360.08	372.71	7065.7	42894.5	222.994	6785.22	7602.65	1.8951	5870.5	32146.6	116.235	1.8951	35.3759	132.028	3195.2	1089.07	947.568	78492.1	0.6317	1744.16	24511.1	66.9615	394.15	0.6317	3.7903	4720.15	9.4757	22.7416	797.852	1020.85	2648.62	4684.14	47.3784	400.505
3184.3	164.505	14.3345	735.836	19.7952	197.952	470.157	206.143	1315.36	32641	746.075	20.4778	3458.75	88.7372	60903.1	5275.09	3152.9	13800.7	58802	40932.4	320.137	7114.68	178.84	35.4949	410.239	5321.5	83.2765	0.6826	3.413	179.522	862.116	1443.69	5583.62	9045.73	0	6174.74	13572.7	212.969	448.096	17.7474	8.8737	4486.01	68.942	97.6109	795.904	455.29	2311.84	458.021	13.6519	911.945
5119.21	213.182	89.0149	273.281	60.0992	97.5195	1223.64	411.056	3153.51	7207.94	1056.27	223.388	2564.42	103.756	17386.3	4636.71	1965.13	2005.39	2284.34	18219.7	279.518	2869.45	1703.76	2.8349	2700.5	4558.47	39.1212	1.7009	263.076	160.454	1448.05	28130.4	2163.01	16236.4	0	858.965	6491.28	30.0496	331.759	16.4422	14.1743	1986.11	14.7413	16.4422	230.191	724.592	1311.18	7892.84	91.8498	752.374
670.927	1111.82	3172.52	421.725	6.3898	1881.79	3033.1	2306.71	2715.66	2444.09	140.575	412.141	89.4569	67.0927	715.655	3811.5	699.681	150.16	226.837	776.358	996.805	7322.68	31779.6	7859.42	79297.1	9638.98	246.006	0	13945.7	504.792	9348.24	1159.74	1277.96	27853	0	412.141	3041.53	3.1949	63.8978	0	0	82840.3	0	15.9744	2175.72	389.776	4744.41	230.032	207.668	198.083
1553.04	22.3329	10.2611	2279.16	310.85	1217.44	2106.18	1236.76	2960.01	15570.2	2930.44	582.466	11467.6	25.9544	24032.6	5018.86	741.814	2329.26	23814.1	42845.9	191.942	10616.6	4902.97	2.4144	4071.83	3714.5	13.279	1.8108	781.651	54.9268	1770.94	849.857	1512	27965	0	1688.85	42947.9	25.9544	8558.32	1.8108	15.6934	4062.77	2.4144	18.7113	1100.95	684.473	1629.07	2596.65	57.9448	832.352
2995.35	79.0173	9.9602	1207.84	21.9124	40.5046	623.904	1112.88	349.934	6156.04	2060.43	531.872	9167.94	11.2882	9729.08	2688.58	564.409	4439.57	14203.2	57872.5	213.811	8751	992.696	1.992	701.195	3071.05	90.3054	0	111.554	9.9602	321.381	235.06	816.069	21484.7	1.328	1225.1	26355.2	82.3373	1595.86	3.3201	1.328	876.494	7.3041	7.3041	132.138	110.89	1252.15	764.276	4.6481	213.811
6612.15	14.2536	14.2536	1543.14	66.7667	210.053	626.894	136.534	1999.25	5343.59	3213.05	1640.66	2887.43	54.0135	6697.67	4668.42	913.728	120.78	167.292	17422.4	496.624	7525.88	1303.83	1.5004	2590.4	2480.12	16.5041	3.7509	24.006	745.686	448.612	1545.39	2908.48	18367.6	0	605.401	9665.42	3.0008	485.191	4.5011	8.2521	1305.33	23.2558	39.0098	586.647	1127.53	641.41	5873.97	66.7667	1474.87
5245.82	615.385	1269.23	382.943	80.2676	198.997	2477.93	257.525	421.405	17182.3	448.161	986.622	1336.12	1168.9	73846.2	4498.33	2600.33	11749.2	9406.35	40592	81.9398	6973.24	1051.84	13.3779	1973.24	3394.65	73.5786	3.3445	2451.51	25.0836	1772.58	1408.03	1444.82	19834.4	0	1392.98	3078.6	770.903	78.7793	8.3612	8.3612	2107.02	10.0334	30.1003	247.492	168.896	1687.24	847.826	35.1171	108.696
2783.88	62.7394	79.5185	1079.7	53.2555	662.411	697.399	240.015	6062.37	2581.07	2757.61	220.317	1716.58	10.2134	8658.03	2815.25	1677.18	1915.01	856.465	33247.5	178.734	5812.15	1723.87	8.0248	5233.63	1838.41	26.263	5.1067	299.836	379.354	436.257	14112	479.3	21370.1	0	938.173	7113.62	13.1315	232.07	5.1067	0.7295	2446.84	66.387	42.3126	449.389	221.776	952.763	7665.88	180.193	789.349
6534.23	43.3944	19.2864	1844.74	97.8785	158.631	709.156	81.0029	2642.24	12158.6	2237.7	554.002	3130.67	14.947	15506.3	6305.69	880.907	2471.55	321.601	32672.1	427.676	4542.43	736.741	27.001	2061.23	8191.9	17.8399	3.3751	13.0183	46.2874	897.782	3360.66	1861.62	14899.2	0	1310.03	10312	46.2874	588.587	2.893	1.4465	2286.4	12.5362	17.3578	398.264	1044.84	1200.93	3158.15	71.3597	2103.66
13825.8	784.211	6.8421	752.105	56.8421	27.8947	2146.17	303.158	267.368	27523.2	2845.26	119.474	2268.42	49.4737	61005.3	7051.05	10138.9	11751.6	7390	59351.1	127.895	4807.89	2778.42	0.5263	2393.68	13644.7	143.684	1.5789	219.474	14.2105	2707.37	1320.53	6127.89	13457.4	0	418.947	18443.2	35.2632	251.111	20	1.5789	2757.37	3.1579	11.5789	416.842	124.21	2190.38	963.684	16.8421	267.368
4083.37	385.309	37.8549	598.918	70.7526	482.65	930.406	97.3411	937.359	17154.1	1187.02	3187.47	5458.43	130.69	67535.8	2137.45	1900.86	4356.47	7534.93	20692.7	383.506	13363.7	1058.58	1.352	1263.18	3019.38	169.896	1.8026	694.457	356.918	1387.56	1633.62	3511.04	14513.7	0	2868.41	6586.3	2283.91	324.89	4.5065	1.352	1551.15	120.775	168.544	858.495	455.611	3055.92	3436.68	37.8549	1237.49
10555.3	575.931	33.8109	822.923	124.928	206.877	417.714	250.43	1904.3	10971.9	1872.78	2405.16	5182.23	129.513	61430.9	1600.57	785.673	3677.94	29058.5	16483.1	638.968	7700.86	414.327	22.9226	213.18	2671.63	59.0258	0.5731	856.16	318.625	1405.73	674.499	4985.67	7449.86	0	3076.22	6567.34	91.6905	405.622	9.7421	3.4384	2621.78	97.4212	87.106	727.794	590.831	726.292	2221.78	8.596	832.665
2685.36	54.2056	18.0685	835.514	382.555	451.09	4144.73	190.031	1599.38	10984.4	3097.2	615.576	7254.21	23.676	30800.6	7692.83	1986.29	3407.48	6326.48	20457.3	294.704	7407.48	9747.66	3.1153	11731.5	5823.68	241.121	0.6231	123.987	99.6885	2893.46	4552.65	3298.44	61035.5	0	1333.33	13889.7	246.729	311.184	8.7227	1.2461	8733.96	23.053	85.3583	1000.62	351.402	4212.29	4974.45	137.072	661.059
5882.98	1137.68	2.8493	101.76	28.9	1258.57	2474.04	361.86	548.285	10743.5	278.824	1462.09	1232.61	3970.29	30296.1	2121.91	8609.34	2198.84	10351.9	68786	67.976	9250.84	2596.52	18.3169	1676.2	5148.67	190.496	3.6634	3748.45	65.9408	2292.05	695.635	1400.63	10196.4	0	1517.86	4365.93	1469.01	103.787	19.538	1.6282	2064.11	4.0704	13.0253	427.394	86.2929	1622.73	1135.65	27.6788	76.1168
19297.2	188.631	38.329	1718.78	70.6288	502.584	2018.49	1046.08	2549.1	10071.5	1900.09	427.649	8950.9	90.4393	2178.73	5852.28	1829.03	1496.55	8684.75	3956.07	767.442	3351.85	4164.94	18.0879	2714.9	7849.7	152.455	1.7227	15.5039	2756.24	1889.75	696.382	6333.33	12609	0	714.47	12859.6	21.9638	1265.73	15.5039	31.8691	10727.4	55.1249	81.3953	534.884	327.735	1998.56	2191.21	157.192	934.539
7806.48	281.977	38.6213	737.957	1263.29	681.894	5625.79	159.468	1259.14	45595.5	2249.58	130.399	10952.8	53.5714	160970	7428.99	9105.07	9624.17	29225.1	42389.5	204.734	4068.11	4824.75	24.5017	7089.29	7281.98	207.641	1.6611	971.346	146.179	2792.36	1939.37	6709.72	34321.8	0	2183.97	16682.3	483.389	6124.28	17.8571	0	6636.63	21.5947	39.8671	617.525	78.4884	3772.77	1419.02	137.458	448.505
10692.3	65.0183	9.1575	1011.9	47.619	139.194	1332.25	511.905	2035.71	18291.2	3660.26	2006.41	16792.1	494.505	29722.5	4947.8	1732.6	4017.4	10880	34353.5	253.663	5249.08	2178.57	2.7473	1703.3	20620.9	316.85	1.8315	252.747	547.619	1621.79	2850.73	1471.61	43431.3	0	2677.66	16287.5	150.183	658.663	19.2308	10.0733	1853.48	145.604	94.3223	1857.14	304.945	1553.88	1452.38	35.7143	1166.67
6272.1	2202.37	8.2517	594.121	24.755	246.725	1758.55	436.926	709.644	17496.4	218.669	7418.26	1840.07	23.5173	78018.8	4776.07	4839.61	13840.9	11271	67463.2	220.32	6396.7	1748.94	151.831	1725.84	6953.27	613.925	2.0629	428.675	91.5936	1317.38	1284.37	6461.89	10749.5	0	1964.31	8094.89	155.957	233.069	28.0557	1.6503	4651.47	34.2445	48.6849	43.7339	49.5101	2164.76	654.77	49.5101	244.25
9299.38	148.528	45.0705	577.21	310.372	238.669	1085.2	795.905	1450.96	15234.4	4347.26	1657.37	7776.72	32.7786	11922.7	7331.13	916.264	811.27	4958.78	14856.4	176.697	4985.93	2537.78	9.219	1338.29	6351.36	244.815	0.5122	119.335	633.036	1261.98	711.398	1399.24	46333	0	1314.22	38092.3	4.0973	1305.63	26.1204	7.1703	4512.18	33.2907	41.4854	1397.19	1579.01	2121.08	1149.81	47.6314	1310.63
17436.4	295.109	76.5869	256.4	39.5421	539.438	1043.9	467.846	197.711	9060.56	140.271	2996.46	5773.57	122.789	88293.9	8453.28	2190.63	3004.79	23029.8	15348.6	77.0031	9120.08	1048.49	7.9084	767.118	1986.68	142.768	4.5786	1751.93	3628.72	1308.64	963.58	2155.67	43814.8	0	784.183	5690.74	287.617	224.241	8.7409	1.6649	1257.44	60.77	99.0635	1300.31	211.446	8906.8	2354.21	34.5473	392.508
13482.4	262.264	29.9323	945.956	8.5521	229.006	1489.05	496.021	2784.65	7269.75	2718.61	210.001	4934.9	59.8646	6424.04	2600.78	2273.9	1626.8	3230.31	41249.1	114.028	3225.56	10392.7	9.9774	11328.2	6204.06	133.032	27.5567	156.788	74.5932	1611.59	4870.41	1522.75	21510.4	0	969.711	35696.9	10.4525	134.705	18.0544	9.9774	9327.95	13.7784	23.7558	718.85	738.33	1927.42	10517.2	267.015	628.578
6868.41	227.877	22.0083	1439.71	105.915	284.732	492.118	90.784	913.342	50195.3	1398.9	1191.2	1874.14	14.6722	48154.5	680.422	10475.5	8256.76	9262.26	73471.3	190.28	3983.49	271.435	13.2967	340.211	3386.52	38.5144	2.2925	1096.29	51.3526	393.856	436.038	2115.08	4629.53	0	710.683	21623.1	212.288	193.205	23.3838	4.1265	1005.04	19.7157	33.4709	1520.4	56.8547	2157.51	411.738	7.7946	975.241
5832.72	242.79	24.1217	389.617	59.7798	805.454	667.96	33.0362	775.564	13112.7	854.221	5957.52	16480.3	9.4389	109793	1287.36	542.737	4718.93	7177.24	22217.6	367.069	9068.69	434.714	2.0975	427.897	2498.16	540.115	1.5732	327.74	252.753	836.917	1315.68	520.713	12624.5	0	797.063	9003.67	537.493	456.654	32.5118	2.6219	771.369	448.348	229.156	582.591	163.608	762.328	726.796	20.9754	308.338
9316.23	240.591	6.7772	460.365	122.474	142.805	4649.93	386.784	2009.44	13294.4	1559.72	325.306	4147.16	84.2309	21124.5	15484.9	3157.69	1412.56	6291.18	25412.1	113.276	5305.58	3136.88	0.4841	4387.27	5763.52	152.487	0.4841	295.292	207.189	2943.24	1572.79	6043.33	30674.6	0	958.974	36670	3.8727	993.053	29.5292	1.9363	10468.8	71.1606	73.0969	330.146	79.8741	3082.97	1998.79	9.6817	799.71
11910.7	534.738	53.6744	152.997	4.5147	702.282	2529.77	315.526	366.19	8410.84	20.0652	95.8114	511.342	48.6581	72713.3	7047.4	4085.28	902.433	9180.84	25114.6	255.832	2802.11	3141.71	18.0587	4175.57	3647.35	104.841	15.0489	587.911	240.281	2026.08	3000.25	1247.55	7611.74	0	5230.5	7549.03	274.392	184.976	1.5049	1.0033	3483.32	124.404	89.7918	861.801	36.619	1275.92	843.742	56.1826	363.18
6227.46	508.197	610.656	930.328	137.295	551.23	2293.63	385.246	553.279	16950.8	448.771	1868.85	1776.64	1303.28	50305.3	7409.84	11918	4961.07	13604.5	36854.5	174.18	8002.05	2577.87	213.115	2165.98	6129.1	100.41	2.0492	3053.28	221.311	1571.72	286.885	1893.44	20389.3	0	1819.67	4059.43	2813.52	312.152	10.1639	2.0492	2698.77	254.098	256.147	600.41	141.393	1479.47	1290.98	26.6393	274.59
11403.2	771.519	18.3544	647.468	25.3165	245.57	11436.6	321.519	747.468	24386.1	339.873	690.506	2975.32	484.81	53450.6	18055.7	9239.87	8413.29	11163.9	43151.9	148.101	1939.24	11435.4	80.3797	8892.41	11440.5	231.013	1.2658	303.165	267.089	6608.86	2048.73	6124.68	56648.7	0	2155.7	9736.71	444.304	493.646	5.4747	0.6329	9706.33	47.4684	51.8987	186.076	337.975	4972.69	1866.46	91.1392	190.506
4209.65	188.537	43.7406	933.635	37.7074	251.885	1679.02	199.095	1490.2	27849.2	701.357	518.854	3067.87	138.763	29681.7	5079.94	1484.16	2087.48	2182.5	19432.9	248.869	1745.1	1963.8	1.5083	2428.36	5016.59	185.52	1.5083	603.318	440.422	1232.28	778.28	3965.31	17155.4	0	1381.6	9556.56	3.0166	713.937	37.7074	9.0498	2049.77	54.2986	33.1825	631.976	269.985	1672.5	1873.3	21.1161	2304.68
6703.36	99.1705	35.7014	1184.95	82.7365	443.717	1872.1	220.442	1219.51	30192	2579.57	564.422	3222.57	69.136	24043.5	8881.14	4525.58	3676.68	19196	59210.5	168.873	4560.14	4682.55	7.9336	4929.06	18772.1	112.204	4.5335	52.702	75.9363	1835.5	2696.3	5515.01	34162.8	0	1730.67	27844.8	9.6337	1035.48	6.2336	2.8334	5127.4	7.367	20.9675	1104.48	621.657	2635.58	2387.46	146.772	1207.05
11471.4	429.688	92.1875	1027.6	30.7292	279.688	4539.41	529.688	1205.21	9101.04	1153.12	3316.67	7843.23	283.333	37619.3	7983.33	2986.46	2215.1	3434.9	26169.3	377.083	11650	10971.9	4.1667	7154.17	15993.8	718.75	12.5	1243.23	1200	4617.19	1244.79	2571.88	65852.1	0	3234.9	18623.4	253.125	517.854	13.5417	1.0417	18581.8	52.6042	56.25	746.354	344.271	2969.7	2535.94	53.6458	1329.17
5199.92	39.6121	70.1465	444.811	24.7576	87.4768	747.341	317.722	9664.53	4578.5	2415.51	77.5738	4424.18	15.6798	8069.32	1473.08	602.434	2847.12	1713.22	101326	412.626	3862.18	1685.17	3.301	8017.33	2150.61	40.4374	32.1849	144.419	46.2142	813.699	14957.7	921.807	25366.6	0	2285.95	7154.12	0.8253	298.304	4.1263	0.8253	3269.65	17.3303	18.9808	323.499	299.567	938.791	4605.74	257.479	921.807
6772.5	65.0333	154.906	1394.6	302.134	593.429	2586.14	928.08	3997.74	4507.62	12308.9	1516.54	8464.72	54.646	2787.4	6065.26	736.141	226.713	1861.13	7662.19	287.23	4344.59	5560.35	7.2259	2492.94	8799.82	278.198	3.1613	474.201	1631.25	2771.14	1056.79	1887.77	25578.9	0	2280.23	24631.4	3.1613	204.819	25.7424	12.1937	19631	151.744	201.874	854.014	1201.76	1518.33	2344.36	48.3234	2008.81
8272.02	203.878	57.0637	1191.14	38.7812	154.571	801.402	227.147	962.327	12223.3	1544.6	722.992	3841.55	22.7147	39774	4068.14	1124.65	3375.07	12671.5	24424.4	670.36	5688.09	1098.62	3.3241	914.127	5532.41	142.382	1.108	829.917	495.291	1650.42	984.487	4683.66	8511.36	0.554	4331.86	16663.7	288.643	858.798	27.7008	6.0942	4072.58	162.881	144.598	618.283	641.551	984.399	1735.18	43.2133	1918.01
1490.96	219.692	16.7448	525.787	476.892	764.903	2798.15	68.3188	1847.96	32292	403.885	1114.53	2924.98	11.3865	29794.4	6702.61	1717.35	16244.5	31737.4	63685.2	205.626	2451.44	1042.87	3.349	1795.04	2084.39	105.827	0	28.1313	32.15	2243.13	1300.07	829.873	21470.2	0.6698	2791.69	10375.1	28.1313	1800.09	29.4709	2.0094	2912.26	8.7073	18.0844	801.741	77.0261	3414.3	433.356	66.3094	575.352
13262	374.853	14.1011	680.376	42.3032	105.758	2734.51	339.601	1273.8	29024.7	477.086	962.397	4861.34	23.5018	69103.4	5917.74	5323.15	5417.16	39038.8	59471.2	83.4313	6502.94	1955.35	229.142	2252.64	11887.2	192.714	0	18.8014	51.7039	2163.34	1518.21	4360.75	17881.3	0	1090.48	11008.2	643.948	389.612	2.3502	1.1751	2391.3	16.4512	34.0776	324.324	428.907	2273.64	1037.6	14.1011	244.418
4746.5	628.095	89.8816	984.392	7.535	278.256	1429.07	195.371	1034.98	14958.6	3949.95	3465.55	8274.49	10.226	35392.9	2968.78	809.473	4418.19	3892.9	29882.1	474.166	4564.05	1996.77	1.0764	2047.36	3640.47	46.2863	1.6146	226.049	120.022	1564.59	1095.8	1385.36	10322.9	0	3028.53	15385.9	52.2067	910.495	3.7675	29.6017	2907.43	7.535	25.8342	580.194	475.78	1237.32	2783.64	52.2067	1550.05
8889.97	421.192	47.1418	739.729	3.084	328.671	2240.38	121.159	682.454	13945.1	1089.99	2279.99	3318.43	198.26	76905.4	4913.32	3964.75	8486.84	23897.3	25507.2	145.831	5894.04	1670.67	31.7216	2716.6	3385.39	114.991	2.2029	2876.53	437.934	1538.94	1336.27	2017.84	12265.7	0	922.569	3479.68	335.279	113.158	2.6435	3.9652	2090.54	40.9737	28.1969	668.796	70.9329	2330.97	688.622	28.1969	181.958
10582.5	457.424	8.6529	328.417	20.059	206.096	1767.48	423.992	306.391	22182.5	1202.75	1579.15	1854.47	28.3186	65211.4	3757.72	3113.08	8020.45	6536.09	82925.5	59.3904	6562.83	2213.18	1.5733	2692.63	8882.6	79.4494	0	9.4395	6.6863	2147.89	951.032	1874.93	12457.8	0	885.349	13833.2	454.277	507.976	5.1131	1.9666	2042.08	0	3.1465	162.045	175.811	1440.18	853.884	51.5241	128.614
13582.3	197.036	26.3513	833.059	125.767	691.121	2620.85	1727.2	1628.39	9258.87	2749.51	891.75	5242.7	120.976	21455.3	5712.83	1848.78	1651.74	8673.15	26072.8	59.2903	2097.32	5906.87	8.3845	3239.41	16533	258.721	2.9945	205.42	262.315	3540.65	2106.3	1952.99	33340.9	0	766.582	34669.3	14.9723	669.094	1.7967	7.1867	3545.44	2.9945	10.1812	535.409	405.45	1661.16	4279.68	42.5213	215.002
10246.1	125.843	8.427	942.697	482.584	578.652	673.197	228.652	1705.62	16021.3	4282.58	166.854	3074.72	1.1236	23958.4	4782.02	5919.66	4560.67	2391.57	71807.9	222.472	4904.49	264.607	1.6854	788.764	2325.84	3.3708	1.1236	6.1798	15.7303	509.551	1213.48	2959.55	9302.81	0	648.876	13903.9	34.8315	802.736	2.2472	0.5618	660.112	5.618	12.9213	113.483	126.404	630.264	2261.24	42.6966	564.045
12635.9	101.38	108.996	1051.4	19.5145	388.862	4861.39	313.184	2252.74	21668.7	1821.99	1626.84	2350.31	437.887	39607.3	11232.3	4766.78	5392.67	31002.9	49208.9	326.987	4655.4	26613.5	5.7116	27333.7	18326.5	123.751	17.1347	952.88	317.944	5473.58	12853.4	3599.71	47600.2	0	1482.63	19152.8	112.328	372.189	11.8991	15.7068	23962.4	11.4231	42.8367	996.668	250.833	4451.04	737.744	161.828	386.483
6334.92	477.831	66.4468	364.969	127.031	77.6841	556.052	94.7844	1269.33	32887.3	3233.91	812.019	2156.1	21.9861	79766.9	2670.58	2403.81	8395.26	37280.1	38034.4	492.488	5509.22	238.427	24.429	232.075	4772.93	42.995	0.4886	17.1003	14.6574	848.174	534.017	3888.12	6886.04	0	745.572	5731.53	208.135	459.084	4.8858	1.4657	491.511	25.8947	43.4836	684.011	689.874	1563.83	2412.12	10.2602	796.873
6618.44	695.606	69.6677	463.022	32.1543	455.52	7865.09	379.421	2388	21697.7	733.119	452.304	2706.32	272.24	58361.2	11903.5	6314.04	8169.35	44109.3	42483.4	172.562	6244.37	80160.8	186.495	57915.3	13855.3	172.562	47.1597	676.313	424.437	5870.31	7444.8	6306.54	81001.1	0	2673.1	9564.84	455.52	434.223	10.7181	15.0054	41609.9	21.4362	52.5188	248.66	183.28	5066.33	2566.99	101.822	306.538
1785.86	51.2254	4.5199	628.767	42.6878	17.5773	1056.5	167.738	1402.67	14266.8	3495.88	33.1458	4266.77	32.6436	18457.2	2183.61	1470.47	1853.66	1375.05	24473.2	1076.24	1388.61	1207.31	1.0044	1566.89	3017.78	18.5818	0.5022	1.0044	27.1193	1632.68	16147	3410.51	6425.77	0.5022	729.208	2822.92	14.0619	576.959	4.0177	0	1533.25	32.1414	35.6569	260.145	2704.4	916.452	1657.29	30.6348	469.566
6318.64	23.0461	31.5631	2909.32	11.022	639.279	1411.63	658.818	2028.06	9240.98	4824.15	2041.58	22487.5	10.521	3000	3695.89	1265.03	855.21	3095.19	32634.3	91.1824	2807.11	2963.43	1.002	2643.79	5650.3	118.737	4.008	888.778	814.128	2093.69	769.539	1998.5	8698.4	0	630.26	17963.4	9.018	448.592	4.509	4.509	7061.12	0.501	7.014	1272.55	1391.28	1149.2	2216.93	43.0862	692.886
2678.18	200.345	36.2694	264.249	306.851	125.504	2694.86	189.983	1291.31	13127.2	1434.66	4423.72	8487.62	348.302	20085.8	5153.14	3491.65	5738.63	10407.6	24993.7	283.247	2634.43	12126.1	2.8785	11258.5	3938.4	374.784	17.2712	305.124	134.139	2579.16	4975.24	2134.72	37861.3	0	1637.88	3936.1	394.934	573.414	20.1497	13.8169	8158.89	25.331	42.0265	1432.93	99.597	2273.88	1459.99	56.4191	283.247
17239.4	63.852	36.4016	1053.86	41.1756	349.097	3664.81	1672.68	2777.26	9787.86	5546.77	734	19968.4	9.548	18839.9	6227.06	1915.56	1223.33	3167.54	24969.7	114.576	9220.95	8731.02	7.161	11670.6	23461.7	108.011	2.387	11.3382	729.226	2696.11	5000.15	2925.26	49405.3	0	1654.18	43936.7	47.7398	343.727	5.3707	1.1935	7763.09	9.548	8.3545	793.674	719.081	2486.28	6919.89	272.117	758.466
4868.04	247.41	17.0469	875.842	124.857	129.925	4109	138.679	753.75	25315.6	1372.51	4119.36	3437.94	116.564	51929.9	5818.06	4160.37	9627.35	7682.16	50193.9	151.119	6046.12	1305.24	27.1829	2464.89	6288	120.71	9.2145	16.5862	34.5545	2212.87	1749.38	3240.29	32496.5	0	2796.61	14603.7	2624.76	598.613	2.7644	5.9895	2768.97	134.993	208.709	344.163	344.163	4031.38	1453.13	82.0094	211.474
13777.6	356.399	15.9284	775.018	17.4217	189.15	1961.46	343.955	775.516	26165.9	875.567	924.845	1727.24	61.7227	57856.6	3615.26	12185.3	12402.3	3881.06	78767.1	158.787	4932.34	2010.47	3.4843	3848.21	4793.96	16.4262	1.9911	40.3189	16.924	1951.23	2465.42	4336.52	14574.5	0	774.023	7408.72	200.101	500.292	0.4978	0.4978	4337.51	0.9955	2.9866	5.9732	190.146	2102.45	1497.77	73.1713	183.675
1865.26	110.706	161.469	1300.39	464.425	445.524	868	42.1223	1108.14	25277.2	1217.77	677.197	3532.33	20.5211	51868.2	4799.24	1967.87	7074.93	17417.6	26988.5	944.512	4661	1296.61	1.6201	1544.48	1722.69	17.821	7.0204	315.917	753.341	1128.12	5963.01	3549.08	17800.5	0	1450.52	8411.5	213.852	788.546	16.2009	5.4003	4078.84	96.1253	137.167	536.789	231.133	2856.09	2327.53	153.909	1138.38
11184.4	96.2644	15.3257	766.763	82.3755	215.517	1578.34	360.153	964.081	17317.5	1001.44	751.437	4141.76	23.9464	18243.8	4127.87	2676.72	5892.72	18045	40837.2	61.3027	4308.43	2554.6	70.4023	3477.49	7669.54	13.8889	1.4368	155.172	287.356	2257.18	7622.13	2326.15	17061.3	0	1124.52	6219.35	37.3563	650.168	1.4368	3.3525	2905.17	3.3525	13.41	501.916	321.36	2105.15	2568.97	60.8238	628.352
18398	144.702	13.8023	1213.27	18.2547	119.323	4158.04	716.83	847.729	17895.4	1593.05	195.459	2611.31	226.625	29118.9	5226.63	9442.56	5542.3	31760	52071.2	152.716	7814.34	4504.45	0.8905	6756.9	10864.2	74.3544	6.2333	57.8807	158.504	2606.41	1268.48	5330.81	43723.1	0	585.485	34977.7	43.1879	172.613	1.7809	1.3357	4536.95	3.1167	11.5761	895.37	434.55	4439.62	1084.15	60.5521	848.62
1987.74	28.6104	72.2071	640.327	119.891	314.714	849.06	137.602	3174.39	5931.88	4019.07	202.997	5683.92	2.7248	6937.33	5998.64	487.738	707.085	1174.39	12989.1	106.267	3648.5	10218	2.7248	22352.9	4405.99	32.6975	8.1744	58.5831	39.5095	1756.13	19858.3	1697.55	30604.9	0	832.425	11666.2	9.5368	389.169	10.8992	4.0872	10936	28.6104	46.3215	306.539	288.828	1589.74	18494.6	201.635	2212.53
6197.88	426.147	896.245	1083.68	54.2917	237.419	3615.32	880.302	1892.89	14274.8	1666.67	1715.36	7204	1156.93	50948.9	6363.34	3490.18	3223.9	7625.84	35122.4	181.403	10595.9	67988.8	2.5853	37606.9	20912.2	259.394	141.331	3067.91	848.847	4070.16	3623.76	2252.25	43782.4	0	4122.29	13407.5	1092.3	235.152	6.0324	0.4309	46024.3	10.7722	28.8694	352.034	504.999	2619.73	2287.58	529.129	910.033
9610.25	191.773	463.741	1384.95	52.3016	481.872	2129.08	192.47	965.139	12742.8	1637.39	1982.58	4266.42	2799.18	47644	6111.62	2698.76	3260.83	12024.5	25276.3	241.982	8366.86	11222.5	50.2096	12963.8	13791.6	117.853	25.8021	4721.09	231.522	4091.38	6571.18	2344.51	37842.7	0	3373.11	14334.1	553.003	276.376	2.7894	0	9109.55	20.9206	60.6699	1276.16	221.759	2489.43	2258.73	97.6297	644.356
3798.29	54.1324	2099.57	2593.85	2.5777	833.897	15323.3	1510.55	3731.27	5799.9	749.476	369.26	766.232	238.44	506.525	55206.1	12833.3	32.2217	28.3551	384.727	452.392	20937.7	256079	442.082	490832	114225	313.195	1.9333	1692.93	609.634	23882.7	82454	9566.62	337999	0	10747.2	4359.59	10.9554	193.414	1.2889	1.2889	373557	1.2889	14.1775	1213.47	449.17	52640.3	2202.03	48.977	311.906
1556.89	124.643	21.1549	1288.16	25.1572	712.407	291.172	121.212	2016.01	17407.7	5628.36	185.821	373.368	5.1458	54948	1594.05	1835.33	4405.37	6491.71	14209.3	1844.48	2658.66	220.126	73.1847	356.204	1106.35	2.8588	4.0023	3.4305	134.363	259.577	894.225	4335.62	24171.5	0	654.088	1666.09	9.1481	87.4671	7.4328	9.7198	331.046	123.499	100.629	520.869	161.235	941.281	1792.45	7.4328	1190.39
5873.65	373.653	60.7248	376.592	154.75	501.469	1568.63	387.365	672.87	32705.7	1090.11	286.484	6514.89	44.0744	82400.1	5899.12	7955.93	6449.56	20394.2	39411.4	486.778	6200.78	464.251	27.4241	1071.99	3663.08	194.907	0.4897	471.107	418.217	1349.66	7777.18	7403.53	14467.2	0	2561.21	6019.59	637.12	720.842	23.5064	1.4691	5267.38	131.734	105.289	390.793	351.616	2730.23	961.312	19.0989	807.542
3808.8	67.9101	42.4438	568.747	406.399	132.637	2060	383.055	1862.22	8904.71	1763.01	4203	9063.34	102.396	4948.42	5360.65	2074.97	2719.06	7115.7	20321.6	364.486	1556.63	4658.74	4.7749	5953.27	3028.37	107.171	18.5692	813.86	189.405	2826.76	3363.67	509.326	29681	0	1054.73	10091.5	79.5821	300.465	11.672	15.3859	4786.6	20.6914	22.8135	605.885	335.837	2279.71	3855.49	64.1963	456.801
1899.45	103.084	21.9687	513.731	145.332	534.009	7486.24	256.865	7929.02	8770.6	789.185	1147.44	7509.93	33.7981	13884.2	11236.2	3204.06	1708.49	3579.21	24422.5	317.702	2987.75	2419.94	15.2091	3352.77	6105.62	55.7668	5.0697	18.5889	118.293	3886.78	8380.23	1563.16	31748.2	0	885.509	1536.12	59.1466	2906.23	32.1082	6.7596	4287.28	15.2091	21.9687	300.803	334.601	4567.32	4527.25	119.983	763.836
12614.3	69.9784	26.7819	631.965	52.2678	55.2916	3066.29	190.497	1123.11	13022	5535.21	496.76	1464.36	143.845	24586.6	5411.66	4378.4	2467.82	6128.29	21352.9	718.79	3819.44	13846.7	5.6156	12567.2	37888.6	465.227	3.0238	121.814	430.238	3396.11	5711.02	2522.25	33820.3	0	906.264	30051	54.4276	882.721	24.1901	1.7279	6990.06	19.4384	24.1901	806.911	425.054	2417.42	3166.31	105.832	589.633
24469.4	421.644	10.6699	663.372	10.302	383.012	2182.34	1678.48	796.562	12248.3	1930.51	489.711	20486.5	117.737	19634.8	4486.87	1321.59	5807.36	2911.04	30556	201.624	1038.66	1940.08	9.1982	1127.33	2042.73	61.0759	0.7359	95.2931	46.3588	2273.42	372.71	16834.9	15734	0	6109.8	15656.4	82.4157	123.395	6.2548	2.2076	1733.67	5.8868	14.7171	143.124	217.813	18177.2	1073.61	16.1888	335.917
3641.89	113.291	55.2639	334.346	327.162	839.458	1840.48	1474.99	5471.68	11018	2027.08	1621.99	6686.38	5.5264	33200.9	4585.8	4024.32	1517.55	6885.33	13000.3	894.17	3525.28	1021.83	20.4476	1150.04	1093.12	79.0274	5.5264	77.9221	1164.41	1368.89	3116.88	3704.89	18957.7	0	4032.05	4358.11	79.0274	1954.62	8.2896	9.9475	17331.9	4.4211	13.2633	259.74	470.848	2688.83	2175.74	63.5535	935.618
7246.89	573.383	29.6381	705.994	41.0373	506.507	4313.53	809.347	1247.08	8674.46	1829.2	1194.26	3920.21	503.087	23881.4	5632.75	2379.79	2429.94	8599.22	25960.3	245.464	7395.84	2436.4	108.673	2012.73	4195.69	161.869	3.0398	2068.21	287.261	1978.91	892.182	3012.44	25514.6	0	1326.87	8416.07	113.613	229.935	12.1592	5.6996	2224.76	145.911	303.6	727.273	298.661	2161.2	1060.89	11.7792	529.686
9417.45	101.808	23.1918	880.896	51.1006	50.3145	6924.2	220.912	2747.25	17419.4	2840.41	386.006	6524.57	430.031	17478.8	7106.53	4420.6	3198.51	7893.47	37076.7	217.767	9527.52	11581	3.5377	12070.8	17653.7	137.579	11.7925	102.987	189.858	5383.65	2714.62	3422.96	41564.1	0	2049.53	20992.1	30.2673	479.717	9.0409	2.3585	8996.86	5.8962	24.3711	693.003	710.299	3579.98	3820.75	109.67	806.604
12474.1	328.671	85.3147	815.385	8.3916	362.238	4952.9	1194.41	2310.49	13086.7	1408.39	777.622	3065.73	151.049	19695.1	13850.3	5844.76	2324.48	13619.6	23330.1	127.273	7289.51	15204.2	13.986	15941.3	15082.5	82.5175	5.5944	76.9231	246.154	4622.38	4895.1	2434.97	49517.5	0	937.063	14106.3	118.881	192.28	6.993	0	12938.5	2.7972	11.1888	346.853	130.07	4189.92	3587.41	195.804	379.021
2166.92	91.0005	14.5802	651.081	38.7129	140.774	894.62	231.775	3370.54	10061.3	1743.09	473.102	947.712	20.6134	25843.1	3708.9	3246.36	6295.63	7587.23	51613.9	232.278	3550.53	1085.97	20.1106	2754.15	3495.22	14.5802	0	18.0995	34.6908	1230.77	23143.8	2347.91	19795.9	0	2039.22	7707.39	29.6631	228.331	3.5194	5.5304	1953.24	7.0387	19.6078	551.031	599.296	2471.98	5069.88	108.597	337.356
8285.12	3668.87	324.433	199.606	27.0852	498.132	1588.41	406.867	519.918	10051	677.13	2533.05	3950.32	472.224	40560.7	4413.12	5810.36	2496.55	11215.6	23023.6	134.837	2809.21	3254.34	6.4769	1893.61	4247.08	473.991	5.8881	1061.03	201.961	2975.25	1629.82	2706.16	12988.5	0	807.256	6323.8	663.587	217.088	18.2531	5.2993	2147.97	48.8711	63.0025	505.786	126.005	804.283	1609.21	8.8321	109.518
18298.7	102.51	15.8647	510.722	42.7127	109.833	3454.14	386.855	949.442	13133.5	1808.58	2310.76	2474.28	18.9156	58301	5700.31	2963.65	6443.51	7698.05	32904	125.697	4823.48	1335.69	3.0509	2304.04	7360.62	250.785	0.6102	3.6611	34.7803	2725.07	13134.8	3905.16	26468.4	0	1028.16	10225.4	9.7629	278.151	9.1527	6.712	5272.58	8.5425	28.6785	107.392	298.379	3244.67	2378.49	144.003	268.48
12086.3	173.913	135.046	1103.43	50.0659	211.463	4352.52	660.738	2734.52	10222.7	1537.55	1360.34	9960.47	625.823	22200.9	11404.5	1953.23	2628.46	2310.28	18007.2	251.647	10344.5	36737.8	15.1515	25328.1	18016.5	348.485	49.4071	1998.02	1112.65	6104.08	6865.61	4247.69	47835.3	0	3045.45	22144.3	177.207	451.509	17.1278	3.2938	21342.6	19.7628	30.303	445.982	535.573	3444.58	4839.26	142.292	1555.99
14438.2	69.8388	141.213	1712.97	347.659	389.87	3538.6	802.763	2685.34	15413.7	4984.65	1382.96	14782	31.4658	5553.34	5706.83	3002.3	2011.51	9417.5	20276.3	219.494	3082.89	30803.5	16.8841	19386	37942.4	540.292	7.6746	1240.98	726.017	8758.25	5861.86	1308.52	77827.3	0	1412.13	27281.7	111.282	344.513	15.7559	3.0698	26274	77.5134	91.3277	1187.26	669.225	4630.56	1742.9	306.216	790.484
6428.77	1619.99	9.1422	298.034	78.6226	931.891	3089.86	429.682	378.485	12625.9	445.528	548.53	3633.69	204.784	75398.4	6155.11	4160.9	5895.47	31049.8	44163.9	290.111	9101.33	1010.51	1.8284	989.182	2728.02	42.6634	1.8284	2400.12	174.31	2019.81	741.734	5619.99	14557.4	0	1463.36	4193.2	1222	89.9406	5.4853	0.6095	1403.63	232.82	182.843	498.553	85.9363	1836.78	760.628	4.8758	78.6226
6988.43	386.627	15.4308	890.699	177.025	210.887	2276.29	514.788	1083.15	22321	744.106	1632.66	1915.13	2452.64	45507.9	7043.29	5926.7	8061.29	19814.4	141009	217.317	2799.4	3444.49	6.4295	2777.11	2940.85	101.157	3.0004	90.0129	103.729	1550.79	1181.74	3210.89	29805.8	0	3850.84	14622.4	97.2996	299.177	8.144	0.4286	2804.97	4.2863	17.5739	207.458	60.8658	2304.03	954.994	32.1474	290.613
4313.09	93.2203	4.2373	516.008	238.23	509.887	496.911	92.7495	6437.85	23373.8	5379.94	1007.06	4516.67	12.7119	28367.2	3401.6	1330.04	2388.42	3642.66	35041.4	717.985	3551.79	455.273	4.7081	652.542	8459.04	50.3766	4.7081	491.996	14.1243	573.917	1379.47	1849.81	21560.7	0	1065.91	11713.7	47.5518	620.753	6.1205	5.6497	856.874	8.4746	16.4783	677.024	230.697	1210.67	1000.94	24.0113	2424.2
11242.6	220.08	51.4056	1134.14	39.3574	164.659	5008.19	499.598	1405.62	16658.6	839.357	1204.02	6678.71	557.43	31580.7	10952.6	3851.41	4321.29	19273.9	45298.8	122.088	5881.12	16765.5	131.727	12872.3	14664.3	103.615	12.8514	400	289.157	4737.35	3853.01	7295.58	48544.6	0	2283.53	16457	132.53	731.357	2.4096	4.8193	11651.4	3.2129	8.0321	337.349	427.309	3609.97	1839.36	114.859	478.715
22727	68.3611	35.057	1264.24	49.518	321.648	3186.67	1121.38	1229.18	18118.8	3898.77	1458.37	9390.89	49.518	5947.41	4095.97	3470.64	2018.4	1897.9	40546.5	101.665	1959.68	6645.92	5.2585	7842.68	11432.1	379.492	17.0903	368.975	95.9684	4015.78	1432.95	4033.3	22407.5	0	585.89	10561.3	56.9676	457.87	3.5057	5.6968	10391.8	4.3821	14.461	656.88	613.059	3578.36	2010.96	159.071	327.344
6037.97	930.765	145.729	729.76	24.0089	346.734	1459.51	420.994	1039.08	14767.7	1959.24	896.706	3824.68	117.811	12757.7	6187.05	3149.08	3099.94	3484.65	24013.4	767.169	2620.88	1322.72	1.675	1126.19	7724.18	48.5762	2.2334	734.227	185.93	1329.98	1170.85	1494.14	15414.3	0	1161.92	5572.86	328.308	559.805	35.1759	25.1256	1425.46	975.433	714.126	901.731	422.111	1207.58	949.749	30.7091	1776.66
12423.1	843.294	5.1765	349.647	175.529	281.882	1891.92	270.588	583.059	20851.3	1292.71	477.647	3609.88	77.1765	60468.2	3725.65	5384	7816	14904	55506.4	194.353	3991.53	1497.41	16	1540.24	7775.53	243.294	1.4118	693.177	76.2353	2019.29	724.235	2948.24	17752.5	0	805.647	12604.2	351.059	472.772	22.5882	4.2353	1781.18	9.4118	18.3529	668.706	143.529	1603.14	716.235	16.4706	464.941
16106.5	173.632	5.9701	597.512	17.4129	48.2587	1463.27	140.298	577.114	45289.6	2494.53	81.0945	2712.44	429.353	32874.6	3159.2	4909.95	6217.91	8276.62	52739.8	304.975	4077.61	828.358	34.8259	2071.14	5506.97	84.0796	1.4925	7.9602	7.9602	1719.4	3945.27	2551.74	13218.9	0	1085.07	11185.6	83.0846	254.796	4.4776	3.4826	3587.56	0.4975	5.4726	29.3532	182.587	1879.01	1235.32	58.209	191.542
[truncated: 19 more columns]
