# Supplementary material for: Defining the extracellular matrix for targeted immunotherapy in adult and pediatric brain cancer
Source: NPJ Precis Oncol. 2025 Jun 14;9:184. doi: 10.1038/s41698-025-00956-z (PMC12167366; doi:10.1038/s41698-025-00956-z)
Supplement: Supplementary file 3 — Supplementary Data 2 [file 41698_2025_956_MOESM3_ESM.xlsx]

## Sheet: PEDIATRIC TCGA DIPG RSEM
Sample Id	CANCER_TYPE	COL18A1	GPC1	GPC2	GPC3	GPC4	GPC5	GPC6	HSPG2	SDC1	SDC2	SDC3	SDC4	SPOCK1	SPOCK2	SPOCK3	SRGN	AGRN	BCAN	BGN	CSPG4	CSPG5	NCAN	PTPRZ1	TGFBR3	VCAN	COL15A1	ACAN	ASPN	OGN	FMOD	LUM	PRELP	KERA	DCN	EPYC	ECM2	OMD	CHAD	NYX	TSKU	PODN	COL2A1	COL3A1	COL4A3	COL4A4	COL4A5	COL4A6	COL6A1
7316-116	Brainstem glioma- Diffuse intrinsic pontine glioma	133.32	293.96	6.54	6.42	9	1.15	2.04	148.4	5.82	59.52	213.9	23.17	55.98	74.63	2.04	81.63	172.57	554.61	162.62	43.11	39.16	115.06	106.4	2.41	64.62	1.3	46.68	0.16	0.12	2.87	1.43	4.08	0	16.62	0	3.78	0.02	0.98	0.01	10.81	9.27	0.07	44.18	0.02	0.13	10.87	1.64	502.87
7316-126	Brainstem glioma- Diffuse intrinsic pontine glioma	25.8	172.47	5.1	5.97	9.2	2.05	2.72	35.18	2.36	30.25	176.81	14.61	20.5	45.5	10.86	95.94	80.76	445.34	71.78	27.63	51.85	69.59	119.08	4.21	68.06	0.55	13.08	0.24	0.68	2.83	1.66	3.49	0.02	19.88	0	6.79	0.03	2.77	0	5.71	5.42	0.13	13.72	0.12	0.18	18.26	2.25	151
7316-1708	Brainstem glioma- Diffuse intrinsic pontine glioma	24.14	64.92	7.26	0.52	4.65	2.73	2.94	10.93	0.44	21.79	55.31	4.85	28.92	66.84	3.7	6.29	105.24	1227.14	25.09	18.97	48.84	81.31	120.48	2	160.96	0.03	28.48	0	0.05	0.06	0.06	0.61	0	3.95	0	4.66	0.04	0.66	0.26	3.49	8.2	0.44	1.41	0.36	0.06	20.86	3.02	125.88
7316-2557	Brainstem glioma- Diffuse intrinsic pontine glioma	21.67	41.46	5.04	15.57	4.14	10.89	8.14	16.81	0.71	60.83	265.97	116.18	22.24	67.29	25.23	18.06	93.68	1428.13	21.78	20.82	33.24	76.56	113.54	10.09	159.11	0.31	15.95	0.11	3.02	2.27	0.37	1.65	0	12.26	0	18.29	0.23	4.78	0.29	2.48	4.72	0.71	3.64	0.44	0.71	10.76	1.3	108.03
7316-2756	Brainstem glioma- Diffuse intrinsic pontine glioma	14.5	113.87	9.52	7.97	4.8	0.29	7.54	27.83	3.26	21.71	214.43	62.1	74.75	193.52	4.48	60.43	59.38	657.82	27.43	46.63	67.37	106.79	221.55	2.04	129.48	0.55	53.53	0.44	0.28	3.25	1.4	2	0	12.22	0	12.89	0.01	2.96	0.05	6.82	2.49	0.07	15.84	0.19	0.13	12.1	2.06	103.18
7316-2784	Brainstem glioma- Diffuse intrinsic pontine glioma	3.37	18.1	0.72	2.38	4.61	3.9	1.42	0.79	1.78	33.05	48.44	39.38	132.69	209.55	41.96	26.63	2.74	100.68	5.81	3.42	23.37	21.96	58.52	1.68	13.43	0.14	1.47	0.04	0.38	0.15	0.04	2.27	0	14.22	0	2.7	0.63	15.99	0	1	1.05	0	0.09	0.07	0.13	6.76	0.14	21.33
7316-3047	Brainstem glioma- Diffuse intrinsic pontine glioma	22.14	28.34	18.42	249.31	4.28	0.72	2.91	10.03	3.57	10.88	72.25	6.04	69.17	9.45	27.22	37.17	27.7	537.63	9.9	16.18	21.01	103.92	259.49	1.07	112.42	1.46	78.55	0.38	0.08	1.11	0.99	0.52	0	24.35	0	3.34	0.21	12.11	0	4.48	3.77	0.26	1.73	0.16	0.56	7.7	0.29	19.32
7316-3206	Brainstem glioma- Diffuse intrinsic pontine glioma	19.47	83.7	7.4	0.34	9.52	2.25	2.46	34.11	10.97	75.95	58.02	33.58	36.29	45.17	1.91	5.97	38.92	120.03	63.85	36.59	11.22	15.67	54.38	4.81	28.45	0.42	40.02	0.05	0.07	0.27	0.43	0.7	0	2.07	0	2.32	0	0.19	0.02	5.74	6.46	0.05	5.79	0.57	0.33	11.43	0.9	525.67
7316-3208	Brainstem glioma- Diffuse intrinsic pontine glioma	34.94	81.79	17.48	24.56	2.08	2.91	4.69	43.79	2.75	24.67	156.34	9.88	38.71	43.93	10.85	25.15	67.75	1407.11	39.41	46.52	44.99	162.16	201.53	2.93	203.45	0.24	44.69	0.14	0.41	1.64	0.92	2.09	0	6.83	0	1.71	0.05	4.97	0	7.92	2.4	0.06	8.97	0.22	0.38	10.2	0.81	62.15
7316-3858	Brainstem glioma- Diffuse intrinsic pontine glioma	13.35	50.5	7.42	21.17	7.67	0.37	3.44	22.18	12.19	54.31	223.19	55	30.08	27.86	2.54	289.02	20.8	513.07	34.53	28.31	25.63	31.22	130.88	2.28	13.87	0	35.38	1.07	0.17	13.69	2.63	2.68	0	27.26	0	0.67	0	1.53	0	8.44	0.63	0.18	11.32	0.03	0.1	4.95	0.72	83.16
7316-4702	Brainstem glioma- Diffuse intrinsic pontine glioma	8.8	18.73	2.36	33.44	11.3	3.85	5.98	12.06	3.84	35.55	51.69	33.98	19.03	41.15	19.52	246.74	12	275.4	55.85	13.52	22.82	45.94	247.08	7.09	90.39	1.31	31.1	2.11	13.63	9.45	21.79	4.93	0.09	121.3	0	30.38	2.44	3.7	0	2.07	5.02	1.2	39.43	0.07	0.49	6.59	0.99	40.3
7316-4952	Brainstem glioma- Diffuse intrinsic pontine glioma	5.26	74.4	9.36	1.62	7.28	2.68	0.99	4.82	2.15	14.83	197.32	15.92	16.79	38.31	102.21	26.15	21.42	1163.8	17.1	17.55	143.58	58.84	304.13	2	42.35	0	4.18	0.02	0.2	0.59	0.37	0.49	0	12.84	0	3.82	0.41	11.01	0	6.56	13.1	0.07	0.15	0.42	0.34	28.33	0.45	37.91
7316-4998	Brainstem glioma- Diffuse intrinsic pontine glioma	18.08	29.62	1.54	0.62	5.98	21.61	2.23	6.62	0.33	27.28	97.34	42.59	83.76	112.16	82.9	23.01	35.79	112.51	14.88	7.75	23.84	47.71	85.02	7.32	71.39	0.51	1.44	0.52	0.21	0.89	1.09	3.28	0	33.97	0	1.83	0.36	2.29	0.13	2.16	5.08	0.06	0.78	0.8	0.78	44.06	0.28	16.03
7316-5227	Brainstem glioma- Diffuse intrinsic pontine glioma	9.8	45.62	8.06	0.65	4.61	0.05	5.61	13.39	1.78	14.52	70.48	13.53	13.14	129.93	0.25	39.75	19.15	291.82	35.92	5.71	89.39	63.55	521.09	3.59	28.07	1.53	5.03	0.84	0.69	17.73	1.8	0.81	0	14.31	0	12.42	0	0.41	0	7.81	0.69	0.11	8.44	1.6	2.36	1.34	0.06	22.14
7316-5323	Brainstem glioma- Diffuse intrinsic pontine glioma	7.8	29.44	8	3.65	5.3	1.84	1.33	3.78	0.67	24.13	64.49	30.63	21.42	65.56	20.16	83.87	17.04	846.56	17.72	6.63	45.8	23.02	104.68	1.86	40.33	0.15	19.18	0.2	1.08	0.95	3.65	2.73	0	27.26	0	11.47	0.8	2.57	0.1	3.08	7.51	0.13	1.1	0.13	0.29	6.66	0.77	48.38
7316-6079	Brainstem glioma- Diffuse intrinsic pontine glioma	35.2	45.42	9.98	237.32	2.81	1.58	0.74	48.42	1.59	11.31	165.37	6.1	6.63	20.54	18.14	137.82	50.66	749.18	221.11	15.34	28.17	84.71	302.31	0.97	34.53	0.25	51.55	1.89	0.09	1.54	8.17	4.04	0	77.54	0	2.95	0.14	37.44	0	6.69	7.34	0.01	36.31	0.09	0.4	3.06	0.62	52.86
7316-6251	Brainstem glioma- Diffuse intrinsic pontine glioma	4.63	18.62	10.28	6.63	7.54	1.07	2.24	3.94	1.45	14.68	148.92	4.9	19.14	43.04	34.15	133.15	11.86	1028.42	20.88	14.03	206.03	71.14	602.97	1.66	26.8	1.2	25.55	0.48	0.15	0.77	10.64	0.9	0.19	28.9	0	6.7	0.15	88.43	0	11.29	2	1.62	7.21	0.3	0.03	5.07	1.54	22.33
7316-6387	Brainstem glioma- Diffuse intrinsic pontine glioma	8.4	40.5	3.94	5.5	9.01	2.19	0.56	7.06	1.68	14.31	127.13	24.62	33.62	85.54	6.15	65.22	28.31	895.17	47.16	4.01	68.28	33.93	160.96	1.94	34.66	0.45	4.3	0.44	0.44	5.33	4.77	2.2	0	11.34	0.05	7.03	0	0.91	0	2.83	6.05	1.65	2.94	0.04	0.03	7.43	1.02	80.05
7316-6450	Brainstem glioma- Diffuse intrinsic pontine glioma	4.28	13.82	10.1	4.83	4.69	0.58	1.43	12.33	1.84	3.37	30.47	2.49	35.11	16.41	1.57	9.11	20.3	1679.63	14.46	18	41.61	58.73	260.64	1.02	23.29	0.04	1.82	0.01	0.01	0.93	0.98	0.84	0	2.48	0	0.27	0	16.65	0	1.81	2.02	0.7	1.69	0.01	0.02	1.37	0.14	57.77
7316-6476_824054	Brainstem glioma- Diffuse intrinsic pontine glioma	4.63	12.84	0.65	2.81	10.32	6.11	1.91	2.38	1.45	68.17	51.1	79.38	51.06	59.52	7.29	106.09	8.7	65.3	76.48	0.5	5	2.71	76.88	3.58	26.17	0.25	3.55	0.29	2.86	1.81	6.16	0.94	0	11.92	0	40.7	0.09	0.18	0	0.49	4.62	0	0.32	1.08	0.02	7.04	0.71	144.76
7316-6756_840287	Brainstem glioma- Diffuse intrinsic pontine glioma	43.17	10.61	0.78	36.69	11.99	0.3	30.87	29.56	1.77	206.23	18.28	54.19	6.25	5.91	7.74	1451.53	7.07	1.68	193	3.82	0.43	0.11	3.55	51.52	50.69	8.45	0.99	12.69	520.29	241.52	44.67	64.37	0.05	1138.07	0.03	124.46	49.72	0	0.05	19.7	29.65	3.19	99.66	3.46	2.68	5.34	1.23	41.65
7316-6756_866391	Brainstem glioma- Diffuse intrinsic pontine glioma	6.22	113.88	7.44	8.07	5.37	1.57	1.87	9.92	5.46	18.53	74.98	53.96	96.11	11.08	25.78	348.52	14.73	691.15	17.87	13.3	30.21	48.07	222.27	1.91	30.78	0.5	30.82	0.16	0.57	1.9	6.78	0.74	0	8.58	0	5.02	0	0	0	7.84	4.75	0	10.22	0.07	0	10.78	1.01	54.15
7316-6773	Brainstem glioma- Diffuse intrinsic pontine glioma	22.08	19.17	1.1	5.77	6.04	9.93	3.91	25.73	3.82	57.51	79.28	34.05	44.38	64.69	15.44	335.01	17	74.78	186.09	5.06	10.82	3.3	87.63	7.97	41.43	2.24	11.31	4.1	1.1	16.03	39.05	3.8	0	109.19	0	11.59	0.1	0.51	0	3.46	16.06	0	64.52	0.13	0.21	7.7	1.57	95.75
7316-6884_853649	Brainstem glioma- Diffuse intrinsic pontine glioma	14.54	51.34	1.16	5.66	7.73	0.88	0.68	23.37	0.28	21.36	57.75	38.1	14.97	101	7.77	157.48	8.17	167.06	92.3	7.18	9.93	6.22	39.88	7.85	34.75	0.19	24.45	0.71	2.58	6.51	5.33	27.93	0	125.31	0	25.29	2.13	1.9	0	3.18	10.48	0	8.46	0.16	0.2	6.19	0.46	123.51
7316-6982	Brainstem glioma- Diffuse intrinsic pontine glioma	11.35	49.99	11.39	2.39	7.65	1.73	1.75	2.92	6.63	10.45	72.14	25.83	18.5	30.02	57.87	122.85	15.61	801.27	6.93	0.33	87.71	61.95	295.01	2.65	29.09	1.38	2	0.51	2.08	1.3	5.45	1.35	0	32.99	0	14.5	0.3	0.04	0.04	4.56	5.27	0.03	2.6	0.1	0.05	11.23	0.16	24.45
7316-6985	Brainstem glioma- Diffuse intrinsic pontine glioma	6.75	24.59	4.85	93	9.13	4.8	1.47	4.28	1.38	14.91	75.5	23	6.59	18.83	23.68	49.32	11.18	281.67	21.57	6.86	10.35	36.04	124.79	3.76	57.91	0.18	23.23	0.21	0.45	1.72	1.03	0.86	0	6.01	0	11.19	0.13	6.61	0	1.47	22.26	5.13	2.66	0.06	0.1	7.32	0.24	11.12
7316-7533	Brainstem glioma- Diffuse intrinsic pontine glioma	20.37	74.63	16.22	182.15	8.02	1.21	1.56	14.39	3.04	5.1	113.9	30.46	31.28	39.48	11.67	73.95	50.49	1160.75	72.75	26.96	38.68	88.48	212.27	1.38	72.6	0.51	171.66	0.21	0.67	2.85	2.52	2.42	0	13.52	0	12.08	0.17	8.09	0.01	5.73	26.08	0.2	0.78	0.19	0.11	10.76	0.83	80.06
7316-7616	Brainstem glioma- Diffuse intrinsic pontine glioma	14.1	49.96	4.71	15.27	9.53	1.7	2.12	17.09	1.53	43.93	62.72	60.77	20.58	29.6	38.42	571.89	5.87	308.56	52.68	9.02	11.54	40.55	161.02	12.99	32.37	1.59	17.97	1.8	15.79	20.71	39.17	12.06	0	497.21	0	58.11	1.31	1.19	0	4.67	5.78	0.39	17.29	0.14	0.28	15.29	1.53	26.22
7316-7621	Brainstem glioma- Diffuse intrinsic pontine glioma	7.65	75.99	3.79	4.01	8.87	0.58	4.9	10.74	4.05	44.37	103.86	57.41	85.59	105.46	15.54	788.19	15.74	293.37	47.82	7.46	30.5	34.81	284.07	1.31	39.91	1.42	1.88	1.13	2.49	4.21	15.4	0.97	0	40.29	0	8.39	0.26	0	0	10.64	1.43	0.01	33.31	0.08	0.1	16.48	0.53	51.5
7316-8016_988667	Brainstem glioma- Diffuse intrinsic pontine glioma	14.26	10.59	3.63	1.49	3.84	0.23	1.16	4.03	0.2	17.37	37.49	18.8	63.26	34.26	65.97	38.56	15.84	146.64	26.96	5.62	9.32	18.66	35.76	3.89	13.03	0.19	21.15	0.98	18.97	9.13	3.17	8.69	0	104.4	0	5.53	5.63	3.06	0	8.7	9.06	0.16	3.06	0.36	0.12	36.56	0.02	15.51
7316-8019	Brainstem glioma- Diffuse intrinsic pontine glioma	14.36	34	9.99	3.04	8.98	1.99	0.86	14.43	4.93	79.35	80.85	40.41	29.27	27.89	13	2355.4	11.07	291.23	117.75	21.66	12.67	31.87	381.55	1.94	40.93	1.9	21.76	0.27	2.76	0.41	11.29	0.77	0	21.92	0	5.13	0	0.06	0	4.09	6.19	1.47	20.4	0.01	0.14	3.19	0.18	130.25
7316-8023_988953	Brainstem glioma- Diffuse intrinsic pontine glioma	5.58	210.6	15.26	3.26	7.81	0.7	2.96	10.97	6.95	12.1	372.51	62.36	58.29	40.35	6.16	124.79	39.32	718.91	56.09	60.89	110.28	48.28	623.15	3.08	44.82	0.2	130.94	0.23	0.21	1.84	2.49	1.69	0	12.61	0	2.22	0.03	9.74	0	7.31	2.25	0.1	8.73	0.03	0.03	4.61	0.4	158.05
7316-8023_988956	Brainstem glioma- Diffuse intrinsic pontine glioma	6.45	109.28	26.49	4.13	4.49	1.41	1.8	18.88	15.32	23.28	400.63	27.72	110.82	40.47	4.13	156.47	57.77	614.91	139.57	62.49	40.77	86.71	636.33	1.14	20.5	0.48	56.97	0.17	0.08	1.83	4.87	5.68	0	14.42	0	1.5	0.02	12.71	0	7.36	1.29	1.25	12.73	0	0.02	1.22	0.38	276.85
7316-8023_988957	Brainstem glioma- Diffuse intrinsic pontine glioma	6.75	28.24	4.68	2.75	2.77	5.54	1.05	3.28	2.73	28.61	77.07	34.25	40.33	96.2	16.16	180.58	18.65	288.21	25.08	17.56	46.42	31.23	148.56	2.18	9.66	0.65	13.19	0.18	0.71	0.67	1.93	2.37	0	12.37	0	5.72	0.17	2.82	0	2.22	2.9	0.49	0.41	0.32	0.13	3.39	0.12	38.83
7316-8851-CL-Serum-free	Brainstem glioma- Diffuse intrinsic pontine glioma	7.5	121.8	1.38	0.96	72.87	1.3	28.66	33.78	9.9	255.29	86.46	232.7	70.19	3.6	0.28	0.37	22.61	7	536.74	36.93	1.38	8.11	20.22	1.62	277.11	83.51	2.57	112.23	19.16	94.54	272.07	19.93	0	223.96	2.99	63.71	18.76	0.06	0	12.61	24.88	0.01	231.75	0.04	0.28	20.98	1.41	189.74
7316-8967_1120646	Brainstem glioma- Diffuse intrinsic pontine glioma	6.22	55.5	8.82	1.24	2.74	0.17	1.13	16.03	5.12	6.23	268.9	20.72	21.08	66.46	0.48	5.19	51.97	795.26	52.73	59.97	89.28	35.37	133.26	5.09	19.09	0.85	16.86	0.44	0.11	1.46	1.03	2.01	0	9.14	0	0.22	0	16.31	0	4.07	1.84	1.32	1.15	0.03	0.06	3.74	0.52	114.1
7316-8967_1235900	Brainstem glioma- Diffuse intrinsic pontine glioma	27.26	40.19	9.91	12.59	1.57	0.16	1.55	25.55	5.33	14.24	255.48	10.19	22.22	33.2	2.21	25.03	53.92	651.22	88.89	45.88	78.78	28.99	131.25	5.24	18.95	1.29	20.14	2.15	6.17	21.67	33.11	14.95	0	163.63	0	0.87	1.75	7.77	0	6.88	5.03	3.54	21.53	0.53	0.29	5.15	0.24	149.17
7316-9048	Brainstem glioma- Diffuse intrinsic pontine glioma	34.28	33.91	1.47	10.47	10.31	7.49	2.15	38.52	3.59	55.13	78.6	38.07	56.55	92.23	19.9	535.74	12.46	83.64	147.34	10.88	11.79	12.64	135.24	4.29	30.6	4.36	4.08	3.08	1.45	10.06	78.2	6.82	0.04	323.97	0	18.24	1.42	0.17	0	4.13	7.34	0	225.29	0.17	0.35	7.31	0.93	74.15
7316-9068_1129457	Brainstem glioma- Diffuse intrinsic pontine glioma	8	103.97	10.97	3.68	3.48	1.43	3.2	16.15	5.62	25.13	66.19	30.15	18.2	47.57	6.62	72.29	20.31	710.84	235.36	14.58	12.08	29.87	84.9	2.52	27.89	1.97	22.45	0	0.04	1.96	3.56	0.15	0	1.3	0	0.68	0	1.32	0	6.58	4.58	0.01	1.43	0	0.04	3.79	1.56	162.73
7316-9433-CL-Serum-free	Brainstem glioma- Diffuse intrinsic pontine glioma	5.38	78.17	19.48	0.83	10.31	10.67	7.16	4.53	5.1	16.74	158.8	36.8	56.38	64.22	0.36	0	37.02	567.93	0.51	23.54	85.98	517.15	2619.49	2.2	40.47	0.41	0.02	0	0	1.32	2.14	0.09	0	0	0	0.28	0	0.02	0	7.18	1.75	0	0.01	0.05	0.13	36.05	2.38	124.17
7316-9435	Brainstem glioma- Diffuse intrinsic pontine glioma	5.4	8.01	2.87	2.36	7.72	6.35	2.19	7.67	0.31	29.24	240.39	22.76	258.4	103.24	23.56	102.51	10.77	370.66	59.98	35.45	92.73	55.72	620.23	4.54	316.83	2.07	37.1	0.51	0.75	8.27	8.74	3.03	0	72.27	0	10.1	0.44	94.21	0	1.32	2.84	0.1	12.32	4.5	1.72	3.18	0.14	13.81
7316-9834	Brainstem glioma- Diffuse intrinsic pontine glioma	17.93	14.9	4.1	4.32	1.58	1.28	0.69	4.17	0.67	10.33	32.8	6.3	27.77	27.9	70.41	55.11	12.45	220.01	21.8	8.75	26.49	21.57	116.85	1.31	14.5	0.09	14.76	0.01	0.17	0.54	0.4	2.04	0	22.08	0	1	0.09	1.48	0	1.12	1.84	0.04	0.39	0.16	0.12	22.1	0.01	31.59
7316-9838	Brainstem glioma- Diffuse intrinsic pontine glioma	11.03	41.75	0.84	13.69	8.15	2.4	1.08	4.25	1.46	30.79	63.5	33.5	6.72	74.25	8.39	64.67	19.09	526.43	19.41	5.02	13.32	18.73	90.91	7.23	26.7	0.85	7.1	0.08	0.12	5.61	0.73	1.51	0.02	5.11	0	12.41	0	0.61	0	3.62	18.02	0	0.21	0.1	0.15	3.31	0.18	28.09
7316-9845	Brainstem glioma- Diffuse intrinsic pontine glioma	5.58	39.63	5.39	41.83	5.77	0.55	3.52	14.62	2.27	3.82	137	8.91	28.6	14.61	15.25	81.35	16.48	1275.65	53.94	12.9	86.75	186.11	366.55	2.19	92.29	0.03	4.22	0.85	0.28	1.56	6.42	3.55	0	31.56	0	5.61	0	7.75	0	5.85	4.01	0	15.98	0	0.09	8.02	1.2	25.98
[truncated: 19 more columns]
